# Supplementary material for: Influenza A Virus Infection Reactivates Human Endogenous Retroviruses Associated with Modulation of Antiviral Immunity
Source: Viruses. 2022 Jul 21;14(7):1591. doi: 10.3390/v14071591 (PMC9320126; doi:10.3390/v14071591)
Supplement: Supplementary file 1 [file viruses-14-01591-s001.zip]

Archive with 10 entries (10 files):
- MotifAnalysis.zip
- Table S1.xlsx
- Table S2.xlsx
- Table S3.xlsx
- Table S4.xlsx
- Table S5.xlsx
- Table S6.xlsx
- Table S7.xlsx
- Table S8.xlsx
- Table S9.xlsx
