# Supplementary material for: Influenza A Virus Infection Reactivates Human Endogenous Retroviruses Associated with Modulation of Antiviral Immunity
Source: Viruses. 2022 Jul 21;14(7):1591. doi: 10.3390/v14071591 (PMC9320126; doi:10.3390/v14071591)
Supplement: Supplementary file 1 [file viruses-14-01591-s001.zip › Table S1.xlsx]

## Sheet: Sheet1
Supplementary Table S1: Association of HERV internal portions and LTRs
Superfamily	Group	Internal portion	Internal loci amount	Associated LTRs	Associated LTRs loci amount
ERV1	HEPSI	ERV24B_Prim-int	136	LTR24B,LTR24C	567
ERV1	HEPSI	ERV24_Prim-int	173	LTR24,LTR24C	501
ERV3	HERVL	ERV3-16A3_I-int	2767	ERV3-16A3_LTR,LTR16A,LTR16A1,LTR16A2,LTR16B,LTR16B1,LTR16B2,LTR16C,LTR16D,LTR16D1,LTR16D2,LTR16E,LTR16E1,LTR16E2	21699
ERV3	HERVL	ERVL-B4-int	1867	MLT2B4,MLT2B1,MLT2B5,MLT2C1	8730
ERV3	HERVL	ERVL-E-int	3637	MLT2E,LTR33,LTR33A_,LTR33A,LTR33B,LTR33C,MLT2B1,MLT2B5,MLT2C1	18008
ERV3	HERVL	ERVL-int	494	MLT2B2,MLT2B1,MLT2B5,MLT2C1	7195
ERV3	HERVL	ERVL47-int	77	LTR47B,LTR47B2,LTR47B3,LTR47B4,LTR47A,LTR47A2	1106
ERV1	HERVHF	HERV-Fc1-int	7	HERV-Fc1_LTR1,HERV-Fc1_LTR2,HERV-Fc1_LTR3	21
ERV1	HERVHF	HERV-Fc2-int	2	HERV-Fc2_LTR	3
ERV1	HERVERI	HERV15-int	43	LTR15	223
ERV3	HERVL	HERV16-int	932	LTR16	2573
ERV1	HERVW9	HERV17-int	347	LTR17	697
ERV1	HERVERI	HERV1_I-int	22	HERV1_LTRa,HERV1_LTRb,HERV1_LTRc,HERV1_LTRd,HERV1_LTRe	97
ERV1	HERVERI	HERV3-int	97	LTR4,LTR76,LTR61	378
ERV1	HERVW9	HERV30-int	30	LTR30	114
ERV1	HERVW9	HERV35I-int	247	LTR35,LTR35A,LTR35B	320
ERV1	HERVFRDlike	HERV4_I-int	153	MER51A,MER51B,MER51C,MER51D,MER51E,MER61D	2090
ERV1	HERVW9	HERV9-int	221	LTR12,LTR12B,LTR12C,LTR12D,LTR12E,LTR12F,LTR12_	4967
ERV1	HERVW9	HERV9N-int	140	LTR12,LTR12B,LTR12C,LTR12D,LTR12E,LTR12F,LTR12_	4967
ERV1	HERVW9	HERV9NC-int	171	LTR12,LTR12B,LTR12C,LTR12D,LTR12E,LTR12F,LTR12_	4967
ERV1	HERVERI	HERVE-int	175	LTR2	736
ERV1	HERVERI	HERVE_a-int	121	LTR2B,LTR2C	497
ERV1	HERVHF	HERVFH19-int	59	LTR19	0
ERV1	HERVHF	HERVFH21-int	53	LTR21B,LTR21C	70
ERV1	HERVHF	HERVH-int	1337	LTR7A,LTR7B,LTR7C,LTR7Y,LTR7	2689
ERV1	HERVHF	HERVH48-int	57	MER48,LTR21A,MER72,MER72B	943
ERV1	HERVERI	HERVI-int	40	LTR10B,LTR10B1,LTR10A,LTR10B2,LTR10C,LTR10D,LTR10E,LTR10G	1461
ERV1	HERVIPADP	HERVIP10B3-int	94	LTR10F	363
ERV1	HERVIPADP	HERVIP10F-int	135	LTR10F	363
ERV1	HERVIPADP	HERVIP10FH-int	239	LTR10F	363
ERV2	HML2	HERVK-int	129	LTR5,LTR5A,LTR5B,LTR5_Hs	1244
ERV2	HML8	HERVK11-int	115	MER11A,MER11B,MER11C	2202
ERV2	HML7	HERVK11D-int	30	MER11D	225
ERV2	HML4	HERVK13-int	28	LTR13,LTR13A,LTR13_	639
ERV2	HML1	HERVK14-int	114	LTR14A,LTR14B	384
ERV2	HML9	HERVK14C-int	38	LTR14C	114
ERV2	HML5	HERVK22-int	194	LTR22A,LTR22B,LTR22B1,LTR22B2,LTR22C,LTR22C0,LTR22C2,LTR22,LTR22E	775
ERV2	HML6	HERVK3-int	128	LTR3,LTR3A,LTR3B,LTR3B_	502
ERV2	HML3	HERVK9-int	256	MER9a1,MER9a2,MER9a3,MER9B	1000
ERV2	HML10	HERVKC4-int	28	LTR14	75
ERV3	HERVL	HERVL-int	1428	MLT2A1,MLT2A2,MLT2B3,MLT2C2,MLT2D,MLT2F,MLT2B1,MLT2B5,MLT2C1	19156
ERV3	HERVS	HERVL18-int	165	LTR18A,LTR18B,LTR18C	497
ERV3	Unclassified	HERVL32-int	59	LTR32	1005
ERV3	Unclassified	HERVL40-int	508	LTR40A,LTR40A1,LTR40B,LTR40C,LTR40a,LTR40b,LTR40c	3530
ERV3	HERVS	HERVL66-int	53	LTR66	303
ERV3	Unclassified	HERVL74-int	130	MER74C,MER74A,MER74B	2226
ERV1	HERVIPADP	HERVP71A-int	72	LTR71A,LTR71B	304
ERV1	MLLV	HERVS71-int	63	LTR6A,LTR6B	383
ERV1	HUERSP	HUERS-P1-int	241	LTR8,LTR8A,LTR8B,LTR73	5137
ERV1	HUERSP	HUERS-P2-int	133	LTR1,LTR1A1,LTR1A2,LTR1B,LTR1B0,LTR1B1,LTR1C,LTR1C1,LTR1C2,LTR1C3,LTR1D,LTR1D1,LTR1E,LTR1F,LTR1F1,LTR1F2,LTR28,LTR28B,LTR28C	3890
ERV1	HUERSP	HUERS-P3-int	250	LTR9A1,LTR9B,LTR9C,LTR9D,MER61A,MER61B,MER61E,MER61F	3067
ERV1	HUERSP	HUERS-P3b-int	149	LTR9,LTR25	870
ERV1	HERVERI	Harlequin-int	192	LTR2,LTR2B,LTR2C	1233
ERV1	HEPSI	LOR1-int	495	LOR1,LOR1a,LOR1b	1582
ERV1	HERVHF	LTR19-int	93	LTR19A,LTR19B,LTR19C	704
ERV1	Unclassified	LTR23-int	80	LTR23	618
ERV1	HUERSP	LTR25-int	242	LTR25	219
ERV1	HEPSI	LTR37-int	486	LTR37A,LTR37B	2960
ERV1	HEPSI	LTR38-int	72	LTR38,LTR38A1,LTR38B,LTR38C	575
ERV1	HERVFRDlike	LTR39-int	85	LTR39	750
ERV1	HEPSI	LTR43-int	32	LTR43,LTR43B	473
ERV1	HERVHF	LTR46-int	34	LTR46	190
ERV1	Unclassified	LTR49-int	799	LTR49	1111
ERV3	Unclassified	LTR52-int	103	LTR52	876
ERV3	Unclassified	LTR53-int	150	LTR53,LTR53B	593
ERV3	Unclassified	LTR57-int	210	LTR57	207
ERV1	HEPSI	MER101-int	483	MER101,MER101B	514
ERV1	Unclassified	MER110-int	202	MER110,MER110A	1099
ERV1	HEPSI	MER21-int	399	MER21,MER21A,MER21B,MER21C,MER21C_BT	7012
ERV1	HEPSI	MER31-int	440	MER31,MER67A,MER67B,MER67C,MER67D	2748
ERV1	HEPSI	MER34-int	194	MER34,MER34A,MER34A1,MER34C,MER34C2,MER34C_,MER34D	3967
ERV1	HEPSI	MER34B-int	266	MER34B,MER34A,MER34A1,MER34C,MER34C2,MER34C_,MER34D	3468
ERV1	HEPSI	MER4-int	932	MER4A,MER4A1,MER4A1_,MER4C,MER4CL34,MER4D0,MER4D1,MER4D,MER4E,MER4E1,MER4B	8745
ERV1	HERVW9	MER41-int	693	MER41A,MER41B,MER41D,MER41E,MER41F,MER41G	4878
ERV1	HEPSI	MER4B-int	567	MER4A,MER4A1,MER4A1_,MER4C,MER4CL34,MER4D0,MER4D1,MER4D,MER4E,MER4E1,MER4B	8745
ERV1	MER50like	MER50-int	237	MER50,MER50B,MER50C	2419
ERV1	HERVFRDlike	MER51-int	213	MER51A,MER51B,MER51C,MER51D,MER51E,MER61D	2090
ERV1	HUERSP	MER52-int	223	MER52A,MER52B,MER52C,MER52D,LTR27D,LTR27E,LTR27,LTR27B,LTR27C	2883
ERV1	MER50like	MER57-int	501	MER57A1,MER57B1,MER57B2,MER57C1,MER57C2,MER57D,MER57E1,MER57E2,MER57E3,MER57F	4535
ERV1	MER50like	MER57A-int	711	MER57A1,MER57B1,MER57B2,MER57C1,MER57C2,MER57D,MER57E1,MER57E2,MER57E3,MER57F	4535
ERV1	HEPSI	MER61-int	476	MER61C	257
ERV1	HEPSI	MER65-int	414	MER65C,MER65A,MER65B,MER65D	1991
ERV1	HERVFRDlike	MER66-int	271	MER66C,MER66A,MER66B,MER66D	2145
ERV3	Unclassified	MER68-int	190	MER68,MER68B,MER68C	1735
ERV3	Unclassified	MER70-int	132	MER70A,MER70B,MER70C	1069
ERV3	Unclassified	MER76-int	60	MER76	551
ERV1	HUERSP	MER83A-int	56	MER83	362
ERV1	HUERSP	MER83B-int	141	MER83B,MER83C	251
ERV1	MER50like	MER84-int	79	MER84	264
ERV1	HEPSI	MER89-int	331	MER89	1015
ERV1	Unclassified	MER92-int	336	MER92A,MER92B,MER92C,MER92D	964
ERV3	MaLR	MLT1-int	3790	MLT1C,MLT1C1,MLT1C2,MLT1E,MLT1E1,MLT1E1A,MLT1E2,MLT1B,MLT1D,MLT1G,MLT1G1,MLT1G2,MLT1G3,MLT1K,MLT1L,MLT1M,MLT1N2,MLT1O,MLT1A,MLT1A0,MLT1A1,MLT1E3,MLT1I	135151
ERV3	MaLR	MLT1F-int	642	MLT1F,MLT1F1,MLT1F2,MLT1A,MLT1A0,MLT1A1,MLT1E3,MLT1I	51581
ERV3	MaLR	MLT1H-int	953	MLT1H,MLT1H1,MLT1H2,MLT1A,MLT1A0,MLT1A1,MLT1E3,MLT1I	55373
ERV3	MaLR	MLT1J-int	1512	MLT1J,MLT1J1,MLT1J2,MLT1A,MLT1A0,MLT1A1,MLT1E3,MLT1I	62425
ERV3	MaLR	MST-int	3929	MSTA,MSTA1,MSTB2,MSTB,MSTB1,MSTC,MSTD	36921
Gypsy	Unclassified	MamGyp-int	403	MamGypLTR1a,MamGypLTR1b,MamGypLTR1c,MamGypLTR1d,MamGypLTR2,MamGypLTR2b,MamGypLTR2c	4678
Gypsy	Unclassified	MamGypsy2-int	1144	MamGypsy2-LTR,MamGypsy2-I	845
ERV1	HERVFRDlike	PABL_A-int	184	PABL_A	416
ERV1	HERVFRDlike	PABL_B-int	101	PABL_B	279
ERV1	HEPSI	PRIMA4-int	253	PRIMA4_LTR	247
ERV1	HERVFRDlike	PRIMA41-int	166	MER41C,MamRep1151	1425
ERV3	MaLR	THE1-int	8593	THE1A,THE1B,THE1C,THE1D,MamRep605	43594
Legend: a) Five superfamilies (ERV1, ERV2, ERV3, Gypsy, Unclassified) are contained by HERVd. The element of "Unclassified" superfamily could not be proper mapped between internal portion and LTR, none of elements belonging to this superfamily is listed in this table. b) 103 types of internal portion are listed in this table, which covered 51474 loci in HERVd. c) 346 types of LTRs could be mapped…
