# Supplementary material for: Influenza A Virus Infection Reactivates Human Endogenous Retroviruses Associated with Modulation of Antiviral Immunity
Source: Viruses. 2022 Jul 21;14(7):1591. doi: 10.3390/v14071591 (PMC9320126; doi:10.3390/v14071591)
Supplement: Supplementary file 1 [file viruses-14-01591-s001.zip › Table S2.xlsx]

## Sheet: Sheet1
Supplementary Table S2: HERV LTR types involved in the analysis of the association between up-regulated HERV-LTR types and DEGs
HERV LTR	group	superfamily	associated internal portion
LTR13	HML4	ERV2	HERVK13-int
LTR13A	HML4	ERV2	HERVK13-int
LTR7A	HERVHF	ERV1	HERVH-int
LTR7B	HERVHF	ERV1	HERVH-int
LTR7C	HERVHF	ERV1	HERVH-int
LTR7Y	HERVHF	ERV1	HERVH-int
LTR7	HERVHF	ERV1	HERVH-int
LTR10C	HERVERI	ERV1	HERVI-int
LTR12C	HERVW9	ERV1	HERV9NC-int
LTR12B	HERVW9	ERV1	HERV9NC-int
LTR12C	HERVW9	ERV1	HERV9NC-int
LTR12D	HERVW9	ERV1	HERV9NC-int
LTR12E	HERVW9	ERV1	HERV9NC-int
LTR12F	HERVW9	ERV1	HERV9NC-int
LTR12_	HERVW9	ERV1	HERV9NC-int
LTR5_Hs	HML2	ERV2	HERVK-int
LTR5A	HML2	ERV2	HERVK-int
LTR5	HML2	ERV2	HERVK-int
