# Supplementary material for: Influenza A Virus Infection Reactivates Human Endogenous Retroviruses Associated with Modulation of Antiviral Immunity
Source: Viruses. 2022 Jul 21;14(7):1591. doi: 10.3390/v14071591 (PMC9320126; doi:10.3390/v14071591)
Supplement: Supplementary file 1 [file viruses-14-01591-s001.zip › Table S3.xlsx]

## Sheet: PR8
Supplementary Table 3: Counts of differentially expressed genes of each type
Gene type	Count of DEGs
protein_coding	4266
lncRNA	481
transcribed_unprocessed_pseudogene	54
processed_pseudogene	44
TEC	37
transcribed_processed_pseudogene	12
rRNA	8
unprocessed_pseudogene	7
snoRNA	6
transcribed_unitary_pseudogene	6
misc_RNA	4
miRNA	3
polymorphic_pseudogene	3
Mt_rRNA	2
Mt_tRNA	1
ribozyme	1
scRNA	1
snRNA	1

## Sheet: SC35M
Supplementary Table 3: Counts of differentially expressed genes of each type
Gene type	Count of DEGs
protein_coding	4614
lncRNA	956
processed_pseudogene	267
transcribed_unprocessed_pseudogene	93
TEC	64
unprocessed_pseudogene	39
snRNA	34
snoRNA	20
transcribed_unitary_pseudogene	20
transcribed_processed_pseudogene	19
misc_RNA	17
rRNA	8
polymorphic_pseudogene	6
Mt_tRNA	3
miRNA	3
Mt_rRNA	2
ribozyme	2
scaRNA	2
unitary_pseudogene	2
scRNA	1

## Sheet: SC35MdNS1
Supplementary Table S3: Counts of differentially expressed genes of each type
Gene type	Count of DEGs
protein_coding	2834
lncRNA	189
transcribed_unprocessed_pseudogene	45
processed_pseudogene	24
transcribed_processed_pseudogene	13
TEC	13
unprocessed_pseudogene	10
rRNA	8
polymorphic_pseudogene	5
snoRNA	5
misc_RNA	4
miRNA	3
transcribed_unitary_pseudogene	3
ribozyme	1
snRNA	1
Mt_rRNA	1
