# Supplementary material for: Influenza A Virus Infection Reactivates Human Endogenous Retroviruses Associated with Modulation of Antiviral Immunity
Source: Viruses. 2022 Jul 21;14(7):1591. doi: 10.3390/v14071591 (PMC9320126; doi:10.3390/v14071591)
Supplement: Supplementary file 1 [file viruses-14-01591-s001.zip › Table S4.xlsx]

## Sheet: PR8
Supplementary Table S4: Counts of differentially expressed HERV loci of each class
HERV Class	Count of DEHERVs
MaLR	131
HEPSI	47
HERVL	37
HERVW9	21
HUERSP	21
HERVHF	18
HERVFRDlike	14
HERVERI	13
Unclassified	13
HML4	11
MER50like	8
HML3	7
HML6	6
HERVIPADP	4
HML8	4
MLLV	4
HML1	3
HML2	2

## Sheet: SC35M
Supplementary Table 4: Counts of differentially expressed HERV loci of each class
HERV Class	Count of DEHERVs
MaLR	425
HEPSI	227
HERVL	149
Unclassified	85
HERVW9	52
MER50like	41
HERVFRDlike	39
HUERSP	37
HERVHF	33
HERVERI	23
HERVIPADP	11
HML2	10
HML4	10
HML3	8
HML1	5
HML8	5
HML5	4
HERVS	3
MLLV	3
HML10	2

## Sheet: SC35MdNS1
Supplementary Table 4: Counts of differentially expressed HERV loci of each class
HERV Class	Count of DEHERVs
HERVW9	112
MaLR	81
HEPSI	36
HERVL	32
MER50like	19
HERVHF	14
Unclassified	14
HERVERI	11
HERVFRDlike	10
HML4	6
HML5	5
HUERSP	5
HML3	4
MLLV	4
HERVIPADP	2
HML2	2
HML6	2
HML8	2
HML1	1
HML7	1
