# Supplementary material for: Influenza A Virus Infection Reactivates Human Endogenous Retroviruses Associated with Modulation of Antiviral Immunity
Source: Viruses. 2022 Jul 21;14(7):1591. doi: 10.3390/v14071591 (PMC9320126; doi:10.3390/v14071591)
Supplement: Supplementary file 1 [file viruses-14-01591-s001.zip › Table S5.xlsx]

## Sheet: Common_DEG
Supplementary Table 5: Common differentially expressed genes in all three infected cells and enrichment analysis of these genes
Supplementary Table 5a: Common differentially expressed genes in all three infected cells
Gene ID	Gene name	Gene type
ENSG00000129226	CD68	protein_coding
ENSG00000179148	ALOXE3	protein_coding
ENSG00000220201	ZGLP1	protein_coding
ENSG00000224032	EPB41L4A-AS1	lncRNA
ENSG00000131094	C1QL1	protein_coding
ENSG00000121101	TEX14	protein_coding
ENSG00000265763	ZNF488	protein_coding
ENSG00000181016	LSMEM1	protein_coding
ENSG00000118160	SLC8A2	protein_coding
ENSG00000013441	CLK1	protein_coding
ENSG00000173451	THAP2	protein_coding
ENSG00000151136	BTBD11	protein_coding
ENSG00000198832	SELENOM	protein_coding
ENSG00000163735	CXCL5	protein_coding
ENSG00000140199	SLC12A6	protein_coding
ENSG00000049239	H6PD	protein_coding
ENSG00000123342	MMP19	protein_coding
ENSG00000142871	CCN1	protein_coding
ENSG00000169083	AR	protein_coding
ENSG00000138604	GLCE	protein_coding
ENSG00000173530	TNFRSF10D	protein_coding
ENSG00000279696	AP001273.1	TEC
ENSG00000108852	MPP2	protein_coding
ENSG00000087086	FTL	protein_coding
ENSG00000185222	TCEAL9	protein_coding
ENSG00000118004	COLEC11	protein_coding
ENSG00000126524	SBDS	protein_coding
ENSG00000260231	KDM7A-DT	lncRNA
ENSG00000059769	DNAJC25	protein_coding
ENSG00000104221	BRF2	protein_coding
ENSG00000175105	ZNF654	protein_coding
ENSG00000127946	HIP1	protein_coding
ENSG00000141401	IMPA2	protein_coding
ENSG00000244731	C4A	protein_coding
ENSG00000156976	EIF4A2	protein_coding
ENSG00000099256	PRTFDC1	protein_coding
ENSG00000166592	RRAD	protein_coding
ENSG00000162599	NFIA	protein_coding
ENSG00000164111	ANXA5	protein_coding
ENSG00000087074	PPP1R15A	protein_coding
ENSG00000105327	BBC3	protein_coding
ENSG00000006534	ALDH3B1	protein_coding
ENSG00000128422	KRT17	protein_coding
ENSG00000248124	RRN3P1	transcribed_unprocessed_pseudogene
ENSG00000267281	ATF7-NPFF	protein_coding
ENSG00000070669	ASNS	protein_coding
ENSG00000169242	EFNA1	protein_coding
ENSG00000176046	NUPR1	protein_coding
ENSG00000115107	STEAP3	protein_coding
ENSG00000263126	AC040162.3	lncRNA
ENSG00000099860	GADD45B	protein_coding
ENSG00000130193	THEM6	protein_coding
ENSG00000124145	SDC4	protein_coding
ENSG00000080819	CPOX	protein_coding
ENSG00000234745	HLA-B	protein_coding
ENSG00000239306	RBM14	protein_coding
ENSG00000155545	MIER3	protein_coding
ENSG00000246130	AC107959.2	lncRNA
ENSG00000179409	GEMIN4	protein_coding
ENSG00000197181	PIWIL2	protein_coding
ENSG00000113240	CLK4	protein_coding
ENSG00000181350	LRRC75A	protein_coding
ENSG00000166341	DCHS1	protein_coding
ENSG00000035499	DEPDC1B	protein_coding
ENSG00000255774	LINC02747	lncRNA
ENSG00000128564	VGF	protein_coding
ENSG00000120738	EGR1	protein_coding
ENSG00000166710	B2M	protein_coding
ENSG00000102890	ELMO3	protein_coding
ENSG00000170836	PPM1D	protein_coding
ENSG00000280138	AC027290.3	TEC
ENSG00000196378	ZNF34	protein_coding
ENSG00000148677	ANKRD1	protein_coding
ENSG00000136738	STAM	protein_coding
ENSG00000114638	UPK1B	protein_coding
ENSG00000106366	SERPINE1	protein_coding
ENSG00000277739	FP671120.4	rRNA
ENSG00000115844	DLX2	protein_coding
ENSG00000196730	DAPK1	protein_coding
ENSG00000142089	IFITM3	protein_coding
ENSG00000211459	MT-RNR1	Mt_rRNA
ENSG00000163701	IL17RE	protein_coding
ENSG00000104689	TNFRSF10A	protein_coding
ENSG00000204305	AGER	protein_coding
ENSG00000261239	ANKRD26P1	transcribed_unprocessed_pseudogene
ENSG00000268043	NBPF12	protein_coding
ENSG00000274213	AC015912.3	lncRNA
ENSG00000175197	DDIT3	protein_coding
ENSG00000136888	ATP6V1G1	protein_coding
ENSG00000171848	RRM2	protein_coding
ENSG00000274012	RN7SL2	misc_RNA
ENSG00000244055	AC007566.1	lncRNA
ENSG00000113811	SELENOK	protein_coding
ENSG00000121068	TBX2	protein_coding
ENSG00000133026	MYH10	protein_coding
ENSG00000144746	ARL6IP5	protein_coding
ENSG00000171522	PTGER4	protein_coding
ENSG00000197061	H4C3	protein_coding
ENSG00000178860	MSC	protein_coding
ENSG00000179862	CITED4	protein_coding
ENSG00000101220	C20orf27	protein_coding
ENSG00000157600	TMEM164	protein_coding
ENSG00000257838	OTOAP1	transcribed_unprocessed_pseudogene
ENSG00000126368	NR1D1	protein_coding
ENSG00000262074	SNORD3B-2	snoRNA
ENSG00000149781	FERMT3	protein_coding
ENSG00000133466	C1QTNF6	protein_coding
ENSG00000265688	MAFG-DT	lncRNA
ENSG00000196993	NPIPB9	protein_coding
ENSG00000280614	FP236383.4	lncRNA
ENSG00000111790	FGFR1OP2	protein_coding
ENSG00000101003	GINS1	protein_coding
ENSG00000269893	SNHG8	lncRNA
ENSG00000144057	ST6GAL2	protein_coding
ENSG00000125148	MT2A	protein_coding
ENSG00000272888	LINC01578	lncRNA
ENSG00000068784	SRBD1	protein_coding
ENSG00000015520	NPC1L1	protein_coding
ENSG00000074181	NOTCH3	protein_coding
ENSG00000021826	CPS1	protein_coding
ENSG00000276043	UHRF1	protein_coding
ENSG00000140941	MAP1LC3B	protein_coding
ENSG00000130066	SAT1	protein_coding
ENSG00000234465	PINLYP	protein_coding
ENSG00000008516	MMP25	protein_coding
ENSG00000186166	CCDC84	protein_coding
ENSG00000158023	WDR66	protein_coding
ENSG00000281181	FP236383.5	lncRNA
ENSG00000198826	ARHGAP11A	protein_coding
ENSG00000163602	RYBP	protein_coding
ENSG00000189068	VSTM1	protein_coding
ENSG00000110583	NAA40	protein_coding
ENSG00000118508	RAB32	protein_coding
ENSG00000118523	CCN2	protein_coding
ENSG00000140795	MYLK3	protein_coding
ENSG00000011422	PLAUR	protein_coding
ENSG00000275708	MIR3648-1	miRNA
ENSG00000128917	DLL4	protein_coding
ENSG00000148339	SLC25A25	protein_coding
ENSG00000186162	CIDECP1	transcribed_unprocessed_pseudogene
ENSG00000072422	RHOBTB1	protein_coding
ENSG00000163734	CXCL3	protein_coding
ENSG00000169129	AFAP1L2	protein_coding
ENSG00000012048	BRCA1	protein_coding
ENSG00000130303	BST2	protein_coding
ENSG00000064999	ANKS1A	protein_coding
ENSG00000141504	SAT2	protein_coding
ENSG00000101782	RIOK3	protein_coding
ENSG00000166863	TAC3	protein_coding
ENSG00000172602	RND1	protein_coding
ENSG00000267898	AC026803.2	lncRNA
ENSG00000112149	CD83	protein_coding
ENSG00000153234	NR4A2	protein_coding
ENSG00000204264	PSMB8	protein_coding
ENSG00000110047	EHD1	protein_coding
ENSG00000116062	MSH6	protein_coding
ENSG00000003989	SLC7A2	protein_coding
ENSG00000277511	AC116407.2	lncRNA
ENSG00000116717	GADD45A	protein_coding
ENSG00000157557	ETS2	protein_coding
ENSG00000174371	EXO1	protein_coding
ENSG00000122966	CIT	protein_coding
ENSG00000064300	NGFR	protein_coding
ENSG00000204248	COL11A2	protein_coding
ENSG00000165949	IFI27	protein_coding
ENSG00000170340	B3GNT2	protein_coding
ENSG00000104888	SLC17A7	protein_coding
ENSG00000136997	MYC	protein_coding
ENSG00000152229	PSTPIP2	protein_coding
ENSG00000137486	ARRB1	protein_coding
ENSG00000143799	PARP1	protein_coding
ENSG00000109063	MYH3	protein_coding
ENSG00000008517	IL32	protein_coding
ENSG00000150867	PIP4K2A	protein_coding
ENSG00000187140	FOXD3	protein_coding
ENSG00000154803	FLCN	protein_coding
ENSG00000143322	ABL2	protein_coding
ENSG00000278233	RNA5-8SN2	rRNA
ENSG00000286837	AC087533.1	lncRNA
ENSG00000167272	POP5	protein_coding
ENSG00000275216	AL161431.1	lncRNA
ENSG00000223403	MEG9	lncRNA
ENSG00000123191	ATP7B	protein_coding
ENSG00000074660	SCARF1	protein_coding
ENSG00000163781	TOPBP1	protein_coding
ENSG00000132182	NUP210	protein_coding
ENSG00000213160	KLHL23	protein_coding
ENSG00000273151	AC073957.3	lncRNA
ENSG00000113070	HBEGF	protein_coding
ENSG00000263956	NBPF11	protein_coding
ENSG00000213190	MLLT11	protein_coding
ENSG00000173821	RNF213	protein_coding
ENSG00000090339	ICAM1	protein_coding
ENSG00000188283	ZNF383	protein_coding
ENSG00000103335	PIEZO1	protein_coding
ENSG00000152253	SPC25	protein_coding
ENSG00000171931	FBXW10	protein_coding
ENSG00000188766	SPRED3	protein_coding
ENSG00000140391	TSPAN3	protein_coding
ENSG00000163512	AZI2	protein_coding
ENSG00000168792	ABHD15	protein_coding
ENSG00000170345	FOS	protein_coding
ENSG00000100297	MCM5	protein_coding
ENSG00000117707	PROX1	protein_coding
ENSG00000198959	TGM2	protein_coding
ENSG00000167244	IGF2	protein_coding
ENSG00000235655	H3P6	processed_pseudogene
ENSG00000196535	MYO18A	protein_coding
ENSG00000135407	AVIL	protein_coding
ENSG00000141968	VAV1	protein_coding
ENSG00000205853	RFPL3S	lncRNA
ENSG00000018699	TTC27	protein_coding
ENSG00000167325	RRM1	protein_coding
ENSG00000115415	STAT1	protein_coding
ENSG00000110944	IL23A	protein_coding
ENSG00000197019	SERTAD1	protein_coding
ENSG00000133134	BEX2	protein_coding
ENSG00000115520	COQ10B	protein_coding
ENSG00000081041	CXCL2	protein_coding
ENSG00000038382	TRIO	protein_coding
ENSG00000083844	ZNF264	protein_coding
ENSG00000163877	SNIP1	protein_coding
ENSG00000172216	CEBPB	protein_coding
ENSG00000104738	MCM4	protein_coding
ENSG00000204569	PPP1R10	protein_coding
ENSG00000166012	TAF1D	protein_coding
ENSG00000256566	AL049650.2	protein_coding
ENSG00000226979	LTA	protein_coding
ENSG00000112234	FBXL4	protein_coding
ENSG00000170075	GPR37L1	protein_coding
ENSG00000180353	HCLS1	protein_coding
ENSG00000065328	MCM10	protein_coding
ENSG00000277209	RPPH1	ribozyme
ENSG00000130513	GDF15	protein_coding
ENSG00000233217	MROH3P	transcribed_unitary_pseudogene
ENSG00000242193	CRYZL2P	transcribed_unitary_pseudogene
ENSG00000163041	H3-3A	protein_coding
ENSG00000182197	EXT1	protein_coding
ENSG00000097046	CDC7	protein_coding
ENSG00000259706	HSP90B2P	processed_pseudogene
ENSG00000279641	AC120057.3	TEC
ENSG00000105393	BABAM1	protein_coding
ENSG00000119508	NR4A3	protein_coding
ENSG00000156427	FGF18	protein_coding
ENSG00000197976	AKAP17A	protein_coding
ENSG00000272512	AL645608.7	lncRNA
ENSG00000108448	TRIM16L	protein_coding
ENSG00000100814	CCNB1IP1	protein_coding
ENSG00000162944	RFTN2	protein_coding
ENSG00000185507	IRF7	protein_coding
ENSG00000077616	NAALAD2	protein_coding
ENSG00000107968	MAP3K8	protein_coding
ENSG00000245025	AC107959.1	lncRNA
ENSG00000265972	TXNIP	protein_coding
ENSG00000119630	PGF	protein_coding
ENSG00000167550	RHEBL1	protein_coding
ENSG00000162976	SLC66A3	protein_coding
ENSG00000160172	FAM86C2P	transcribed_unprocessed_pseudogene
ENSG00000125257	ABCC4	protein_coding
ENSG00000233822	H2BC15	protein_coding
ENSG00000115919	KYNU	protein_coding
ENSG00000154447	SH3RF1	protein_coding
ENSG00000104524	PYCR3	protein_coding
ENSG00000134030	CTIF	protein_coding
ENSG00000108691	CCL2	protein_coding
ENSG00000010295	IFFO1	protein_coding
ENSG00000144354	CDCA7	protein_coding
ENSG00000197557	TTC30A	protein_coding
ENSG00000196296	ATP2A1	protein_coding
ENSG00000126777	KTN1	protein_coding
ENSG00000100906	NFKBIA	protein_coding
ENSG00000104497	SNX16	protein_coding
ENSG00000152894	PTPRK	protein_coding
ENSG00000215305	VPS16	protein_coding
ENSG00000151014	NOCT	protein_coding
ENSG00000177410	ZFAS1	lncRNA
ENSG00000261505	AL031714.1	lncRNA
ENSG00000164976	MYORG	protein_coding
ENSG00000134243	SORT1	protein_coding
ENSG00000164463	CREBRF	protein_coding
ENSG00000070761	CFAP20	protein_coding
ENSG00000184992	BRI3BP	polymorphic_pseudogene
ENSG00000263934	SNORD3A	snoRNA
ENSG00000066735	KIF26A	protein_coding
ENSG00000188295	ZNF669	protein_coding
ENSG00000143622	RIT1	protein_coding
ENSG00000123091	RNF11	protein_coding
ENSG00000023608	SNAPC1	protein_coding
ENSG00000130347	RTN4IP1	protein_coding
ENSG00000144063	MALL	protein_coding
ENSG00000275757	AL353644.2	rRNA
ENSG00000154640	BTG3	protein_coding
ENSG00000131015	ULBP2	protein_coding
ENSG00000108771	DHX58	protein_coding
ENSG00000187608	ISG15	protein_coding
ENSG00000184557	SOCS3	protein_coding
ENSG00000163435	ELF3	protein_coding
ENSG00000197989	SNHG12	lncRNA
ENSG00000273730	AL592188.1	rRNA
ENSG00000176170	SPHK1	protein_coding
ENSG00000185885	IFITM1	protein_coding
ENSG00000071794	HLTF	protein_coding
ENSG00000147174	GCNA	protein_coding
ENSG00000119946	CNNM1	protein_coding
ENSG00000165376	CLDN2	protein_coding
ENSG00000117528	ABCD3	protein_coding
ENSG00000267469	AC005944.1	lncRNA
ENSG00000170214	ADRA1B	protein_coding
ENSG00000139318	DUSP6	protein_coding
ENSG00000197256	KANK2	protein_coding
ENSG00000185630	PBX1	protein_coding
ENSG00000071539	TRIP13	protein_coding
ENSG00000087085	ACHE	protein_coding
ENSG00000105219	CNTD2	protein_coding
ENSG00000167995	BEST1	protein_coding
ENSG00000196110	ZNF699	protein_coding
ENSG00000196227	FAM217B	protein_coding
ENSG00000162772	ATF3	protein_coding
ENSG00000105737	GRIK5	protein_coding
ENSG00000272822	AC073610.2	protein_coding
ENSG00000197808	ZNF461	protein_coding
ENSG00000164649	CDCA7L	protein_coding
ENSG00000130772	MED18	protein_coding
ENSG00000185650	ZFP36L1	protein_coding
ENSG00000179913	B3GNT3	protein_coding
ENSG00000156970	BUB1B	protein_coding
ENSG00000112118	MCM3	protein_coding
ENSG00000169951	ZNF764	protein_coding
ENSG00000174306	ZHX3	protein_coding
ENSG00000278771	RN7SL3	misc_RNA
ENSG00000169689	CENPX	protein_coding
ENSG00000114942	EEF1B2	protein_coding
ENSG00000166669	ATF7IP2	protein_coding
ENSG00000075426	FOSL2	protein_coding
ENSG00000279765	AC013394.1	protein_coding
ENSG00000228409	CCT6P1	transcribed_unprocessed_pseudogene
ENSG00000100625	SIX4	protein_coding
ENSG00000204531	POU5F1	protein_coding
ENSG00000179598	PLD6	protein_coding
ENSG00000198743	SLC5A3	protein_coding
ENSG00000112031	MTRF1L	protein_coding
ENSG00000271425	NBPF10	protein_coding
ENSG00000111276	CDKN1B	protein_coding
ENSG00000115998	C2orf42	protein_coding
ENSG00000185022	MAFF	protein_coding
ENSG00000198393	ZNF26	protein_coding
ENSG00000080839	RBL1	protein_coding
ENSG00000270681	AC095055.1	lncRNA
ENSG00000140526	ABHD2	protein_coding
ENSG00000121417	ZNF211	protein_coding
ENSG00000168077	SCARA3	protein_coding
ENSG00000141682	PMAIP1	protein_coding
ENSG00000100345	MYH9	protein_coding
ENSG00000095002	MSH2	protein_coding
ENSG00000019186	CYP24A1	protein_coding
ENSG00000184678	H2BC21	protein_coding
ENSG00000225648	SBDSP1	transcribed_unprocessed_pseudogene
ENSG00000283907	AD000090.1	lncRNA
ENSG00000145911	N4BP3	protein_coding
ENSG00000179023	KLHDC7A	protein_coding
ENSG00000260367	AC109460.1	lncRNA
ENSG00000101236	RNF24	protein_coding
ENSG00000130766	SESN2	protein_coding
ENSG00000184545	DUSP8	protein_coding
ENSG00000261455	LINC01003	lncRNA
ENSG00000163132	MSX1	protein_coding
ENSG00000096401	CDC5L	protein_coding
ENSG00000114019	AMOTL2	protein_coding
ENSG00000198576	ARC	protein_coding
ENSG00000119929	CUTC	protein_coding
ENSG00000198156	NPIPB6	protein_coding
ENSG00000228716	DHFR	protein_coding
ENSG00000138646	HERC5	protein_coding
ENSG00000232810	TNF	protein_coding
ENSG00000171612	SLC25A33	protein_coding
ENSG00000120616	EPC1	protein_coding
ENSG00000136052	SLC41A2	protein_coding
ENSG00000278540	ACACA	protein_coding
ENSG00000274917	RNA5-8SN5	rRNA
ENSG00000142583	SLC2A5	protein_coding
ENSG00000169429	CXCL8	protein_coding
ENSG00000109066	TMEM104	protein_coding
ENSG00000075275	CELSR1	protein_coding
ENSG00000278189	RNA5-8SN1	rRNA
ENSG00000204386	NEU1	protein_coding
ENSG00000275215	RNA5-8SN3	rRNA
ENSG00000167733	HSD11B1L	protein_coding
ENSG00000157851	DPYSL5	protein_coding
ENSG00000185201	IFITM2	protein_coding
ENSG00000121895	TMEM156	protein_coding
ENSG00000106245	BUD31	protein_coding
ENSG00000170684	ZNF296	protein_coding
ENSG00000179119	SPTY2D1	protein_coding
ENSG00000131480	AOC2	protein_coding
ENSG00000165516	KLHDC2	protein_coding
ENSG00000109674	NEIL3	protein_coding
ENSG00000214562	NUTM2D	protein_coding
ENSG00000165959	CLMN	protein_coding
ENSG00000076003	MCM6	protein_coding
ENSG00000136235	GPNMB	protein_coding
ENSG00000136826	KLF4	protein_coding
ENSG00000204103	MAFB	protein_coding
ENSG00000137331	IER3	protein_coding
ENSG00000135111	TBX3	protein_coding
ENSG00000270629	NBPF14	protein_coding
ENSG00000104856	RELB	protein_coding
ENSG00000181220	ZNF746	protein_coding
ENSG00000178764	ZHX2	protein_coding
ENSG00000115758	ODC1	protein_coding
ENSG00000011243	AKAP8L	protein_coding
ENSG00000154678	PDE1C	protein_coding
ENSG00000149798	CDC42EP2	protein_coding
ENSG00000154099	DNAAF1	protein_coding
ENSG00000170382	LRRN2	protein_coding
ENSG00000070087	PFN2	protein_coding
ENSG00000264462	MIR3648-2	miRNA
ENSG00000247137	AP000873.2	lncRNA
ENSG00000206573	THUMPD3-AS1	lncRNA
ENSG00000160888	IER2	protein_coding
ENSG00000280800	FP671120.7	lncRNA
ENSG00000156858	PRR14	protein_coding
ENSG00000121236	TRIM6	protein_coding
ENSG00000113368	LMNB1	protein_coding
ENSG00000168477	TNXB	protein_coding
ENSG00000159388	BTG2	protein_coding
ENSG00000254682	AP002387.2	lncRNA
ENSG00000271503	CCL5	protein_coding
ENSG00000164430	CGAS	protein_coding
ENSG00000171606	ZNF274	protein_coding
ENSG00000105369	CD79A	protein_coding
ENSG00000172731	LRRC20	protein_coding
ENSG00000174521	TTC9B	protein_coding
ENSG00000178502	KLHL11	protein_coding
ENSG00000120217	CD274	protein_coding
ENSG00000104774	MAN2B1	protein_coding
ENSG00000130818	ZNF426	protein_coding
ENSG00000122877	EGR2	protein_coding
ENSG00000102384	CENPI	protein_coding
ENSG00000100918	REC8	protein_coding
ENSG00000130544	ZNF557	protein_coding
ENSG00000204387	SNHG32	lncRNA
ENSG00000110876	SELPLG	protein_coding
ENSG00000004799	PDK4	protein_coding
ENSG00000130203	APOE	protein_coding
ENSG00000276700	RNA5-8SN4	rRNA
ENSG00000187953	PMS2CL	transcribed_unprocessed_pseudogene
ENSG00000185338	SOCS1	protein_coding
ENSG00000059728	MXD1	protein_coding
ENSG00000173638	SLC19A1	protein_coding
ENSG00000124159	MATN4	protein_coding
ENSG00000265185	SNORD3B-1	snoRNA
ENSG00000182308	DCAF4L1	protein_coding
ENSG00000183696	UPP1	protein_coding
ENSG00000133119	RFC3	protein_coding
ENSG00000184226	PCDH9	protein_coding
ENSG00000164683	HEY1	protein_coding
ENSG00000284419	MIR663A	miRNA
ENSG00000146112	PPP1R18	protein_coding
ENSG00000170439	METTL7B	protein_coding
ENSG00000130487	KLHDC7B	protein_coding
ENSG00000276168	RN7SL1	misc_RNA
ENSG00000204261	PSMB8-AS1	lncRNA
ENSG00000169683	LRRC45	protein_coding
ENSG00000107249	GLIS3	protein_coding
ENSG00000121966	CXCR4	protein_coding
ENSG00000234741	GAS5	lncRNA
ENSG00000118503	TNFAIP3	protein_coding
ENSG00000125740	FOSB	protein_coding
ENSG00000033030	ZCCHC8	protein_coding
ENSG00000133131	MORC4	protein_coding
ENSG00000279520	AC093525.8	TEC
ENSG00000244187	TMEM141	protein_coding
ENSG00000179094	PER1	protein_coding
ENSG00000157625	TAB3	protein_coding
ENSG00000283293	RN7SK	snRNA
ENSG00000125266	EFNB2	protein_coding
ENSG00000111335	OAS2	protein_coding
ENSG00000162104	ADCY9	protein_coding
ENSG00000197296	FITM2	protein_coding
ENSG00000136867	SLC31A2	protein_coding
ENSG00000164136	IL15	protein_coding
ENSG00000019582	CD74	protein_coding
ENSG00000229180	AC006001.3	transcribed_unprocessed_pseudogene
ENSG00000272918	AC005070.3	lncRNA
ENSG00000213928	IRF9	protein_coding
ENSG00000181019	NQO1	protein_coding
ENSG00000162783	IER5	protein_coding
ENSG00000115657	ABCB6	protein_coding
ENSG00000166173	LARP6	protein_coding
ENSG00000163545	NUAK2	protein_coding
ENSG00000126562	WNK4	protein_coding
ENSG00000166582	CENPV	protein_coding
ENSG00000126709	IFI6	protein_coding
ENSG00000042088	TDP1	protein_coding
ENSG00000076351	SLC46A1	protein_coding

## Sheet: GO_BP_enrichment_common_DEG
Supplementary Table 5: Common differentially expressed genes in all three infected cells and enrichment analysis of these genes
Supplementary Table 5b: GO (biological process) enrichment analysis of common differentially expressed genes in all three infected cells.Only terms with adjusted p-value < 0.05 are listed.
Term	Overlap	P-value	Adjusted P-value	Old P-value	Old Adjusted P-value	Odds Ratio	Combined Score	Genes
cellular response to type I interferon (GO:0071357)	14/65	5.17857e-10	7.47786e-07	0	0	11.1025	237.387	IFITM3;EGR1;IFITM1;IFITM2;STAT1;HLA-B;IFI6;ISG15;PSMB8;BST2;IFI27;OAS2;IRF7;IRF9
type I interferon signaling pathway (GO:0060337)	14/65	5.17857e-10	7.47786e-07	0	0	11.1025	237.387	IFITM3;EGR1;IFITM1;IFITM2;STAT1;HLA-B;IFI6;ISG15;PSMB8;BST2;IFI27;OAS2;IRF7;IRF9
cytokine-mediated signaling pathway (GO:0019221)	40/621	3.83142e-08	3.14852e-05	0	0	2.86342	48.8999	IFITM3;IFITM1;CDKN1B;IFITM2;CXCL8;IFI6;CXCL3;TNF;CXCL2;CXCL5;ICAM1;LMNB1;SOCS3;MT2A;SOCS1;MYC;CCL5;ABL2;CCL2;MAP3K8;B2M;IL32;EGR1;STAT1;IL15;HLA-B;ISG15;FOS;IL17RE;PSMB8;VAV1;BST2;NFKBIA;IFI27;IL23A;OAS2;LTA;IRF7;TAB3;IRF9
positive regulation of transcription by RNA polymerase II (GO:0045944)	51/908	4.36084e-08	3.14852e-05	0	0	2.49942	42.3602	ZNF296;SERPINE1;AKAP8L;CITED4;ARRB1;BRCA1;TNF;FLCN;HEY1;MYC;EPC1;CCN1;IER5;IER2;FOXD3;RBM14;PARP1;FOS;PROX1;POU5F1;AR;RBL1;ELF3;DDIT3;IRF7;HCLS1;ATF3;NOTCH3;CEBPB;UHRF1;GLIS3;ZNF746;NGFR;EGR1;EGR2;STAT1;IGF2;CDC5L;NR1D1;KLF4;PBX1;TBX3;FOSL2;NR4A2;NFKBIA;PER1;NR4A3;NFIA;ZGLP1;MAFF;CREBRF
negative regulation of transcription by RNA polymerase II (GO:0000122)	42/684	6.60239e-08	3.81354e-05	0	0	2.72412	45.0386	KANK2;ZNF274;DLX2;CEBPB;UHRF1;GLIS3;TNF;ETS2;DLL4;FLCN;HEY1;MIER3;MYC;ZNF669;ZNF746;EPC1;ZNF764;FOXD3;ZHX2;PARP1;STAT1;GADD45A;IGF2;NR1D1;PROX1;KLF4;POU5F1;TBX3;TBX2;EFNA1;NR4A2;AR;PER1;NR4A3;IFI27;ZGLP1;DDIT3;IRF7;FOSB;ZNF557;MXD1;ATF3
positive regulation of transcription, DNA-templated (GO:0045893)	58/1183	5.11454e-07	0.00024618	0	0	2.1684	31.4115	ZNF296;SERPINE1;AKAP8L;CITED4;ARRB1;BRCA1;TNF;ETS2;FLCN;HEY1;SIX4;MYC;EPC1;CCN1;IER5;IER2;FOXD3;RBM14;PARP1;FOS;PROX1;POU5F1;AR;RBL1;ELF3;DDIT3;IRF7;HCLS1;ATF3;CEBPB;UHRF1;GLIS3;SERTAD1;ZNF746;APOE;EGR1;CD74;AFAP1L2;EGR2;STAT1;IGF2;CDC5L;NR1D1;KLF4;PBX1;TBX3;FOSL2;MLLT11;NR4A2;NFKBIA;PER1;RYBP;MAFB;NR4A3;NFIA;ZGLP1;MAFF;CREBRF
regulation of viral genome replication (GO:0045069)	1967-11-01	7.027e-07	0.000256225	0	0	7.89326	111.834	IFITM3;BST2;IFITM1;TRIM6;CXCL8;IFITM2;OAS2;CCL5;ISG15;PROX1;TNF
negative regulation of viral genome replication (GO:0045071)	1954-10-01	7.09763e-07	0.000256225	0	0	9.11949	129.117	IFITM3;BST2;IFITM1;TRIM6;IFITM2;OAS2;CCL5;ISG15;PROX1;TNF
negative regulation of viral process (GO:0048525)	1970-11-01	1.10674e-06	0.00035514	0	0	7.49076	102.729	IFITM3;BST2;IFITM1;TRIM6;IFITM2;OAS2;STAT1;CCL5;ISG15;PROX1;TNF
negative regulation of transcription, DNA-templated (GO:0045892)	48/948	2.20227e-06	0.000636016	0	0	2.21984	28.9156	KANK2;ZNF274;DLX2;CEBPB;CDKN1B;UHRF1;GLIS3;BRCA1;PTPRK;TNF;ETS2;DLL4;FLCN;HEY1;SIX4;MIER3;MYC;ZNF669;ZNF746;EPC1;ZNF764;FOXD3;ZHX2;ZHX3;PARP1;STAT1;GADD45A;IGF2;NR1D1;PROX1;KLF4;POU5F1;TBX3;TBX2;EFNA1;NR4A2;AR;PER1;NR4A3;IFI27;ELF3;ZGLP1;DDIT3;IRF7;FOSB;ZNF557;MXD1;ATF3
double-strand break repair via break-induced replication (GO:0000727)	2022-05-12	6.24263e-06	0.00163897	0	0	28.4227	340.621	MCM3;MCM4;CDC7;MCM5;MCM6
intrinsic apoptotic signaling pathway (GO:0097193)	12/102	8.29739e-06	0.00195217	0	0	5.35956	62.7045	MSH6;MLLT11;PPP1R15A;CEBPB;DDIT3;ARL6IP5;IFI6;PMAIP1;ATP2A1;BRCA1;SELENOK;BBC3
cellular response to lipopolysaccharide (GO:0071222)	13/120	8.78748e-06	0.00195217	0	0	4.88956	56.9251	CD274;CXCL8;SERPINE1;TNFAIP3;NR1D1;CXCL3;TNF;CXCL2;CXCL5;CCL5;ANKRD1;CCL2;CD68
cellular response to cytokine stimulus (GO:0071345)	29/482	1.10671e-05	0.00228299	0	0	2.61731	29.8675	CDKN1B;IFITM2;SELPLG;CXCL8;CXCR4;BRCA1;TNF;CXCL2;MYLK3;ICAM1;ZFP36L1;SOCS3;TRIM6;MT2A;SOCS1;MYC;CCL5;ANKRD1;ABL2;CCL2;IL32;EGR1;DAPK1;STAT1;NR1D1;FOS;VAV1;IL23A;HCLS1
regulation of transcription by RNA polymerase II (GO:0006357)	86/2206	1.25995e-05	0.00242582	0	0	1.7243	19.4534	ZNF296;SERPINE1;AKAP8L;CITED4;ARRB1;BRCA1;TNF;MED18;ETS2;FLCN;HEY1;SIX4;MYC;ANKRD1;EPC1;ZNF764;CCN1;IER5;IER2;FOXD3;ZHX2;RBM14;ZHX3;PARP1;BUD31;FOS;PROX1;POU5F1;AR;RBL1;IFI27;ELF3;DDIT3;IRF7;HCLS1;ZNF557;ATF3;IRF9;KANK2;ZNF274;DLX2;CEBPB;UHRF1;GLIS3;PPM1D;ZNF26;RELB;DLL4;MIER3;ZNF669;ZNF746;ZNF426;APOE;MSX1;MSC;ZNF264;EGR1;ZNF461;EGR2;ZNF383;STAT1;GADD45A;IGF2;CDC5L;ZNF34;NR1D1;KLF4;PBX1;TBX3;FOS…
apoptotic process (GO:0006915)	18/231	1.93125e-05	0.00348591	0	0	3.41784	37.0998	PPP1R15A;NGFR;HIP1;PARP1;DAPK1;GADD45A;IFI6;CXCR4;TNFRSF10A;ATP2A1;BBC3;CIT;NFKBIA;IFI27;MYC;LTA;PMAIP1;IER3
pre-replicative complex assembly involved in nuclear cell cycle DNA replication (GO:0006267)	2022-04-08	2.39776e-05	0.00407337	0	0	39.7169	422.524	MCM3;MCM4;MCM5;MCM6
response to interferon-gamma (GO:0034341)	1980-10-01	2.74926e-05	0.00441103	0	0	5.72459	60.1174	IFITM3;BST2;CD74;IFITM1;IFITM2;DAPK1;STAT1;KYNU;CCL5;CCL2
DNA replication initiation (GO:0006270)	1938-07-01	3.53801e-05	0.00537778	0	0	9.01097	92.3567	MCM3;MCM4;MCM10;CDC7;MCM5;TOPBP1;MCM6
response to lipopolysaccharide (GO:0032496)	14/159	4.27973e-05	0.00605347	0	0	3.88616	39.091	CD274;CXCL8;SERPINE1;TNFAIP3;NR1D1;CXCL3;CXCL2;CXCL5;TRIM6;CPS1;NOCT;ANKRD1;CCL2;CD68
copper ion homeostasis (GO:0055070)	2022-05-17	4.40176e-05	0.00605347	0	0	16.5757	166.269	MT2A;ATP7B;ABCB6;SLC31A2;CUTC
response to interferon-beta (GO:0035456)	2022-06-28	5.28513e-05	0.00693793	0	0	10.8661	107.01	IFITM3;BST2;IFITM1;TRIM6;IFITM2;STAT1
defense response to symbiont (GO:0140546)	12/124	5.98829e-05	0.00725738	0	0	4.30191	41.828	IFITM3;BST2;IFITM1;IFITM2;IFI27;OAS2;STAT1;IRF7;IFI6;PMAIP1;CGAS;ISG15
cellular response to oxygen-containing compound (GO:1901701)	21/323	6.03107e-05	0.00725738	0	0	2.81711	27.371	EGR1;CD274;CXCL8;DAPK1;SERPINE1;TNFAIP3;NR1D1;PTPRK;FOS;CXCL3;CXCL2;CXCL5;ZFP36L1;NR4A3;SESN2;PDK4;ANKRD1;ABL2;CCL2;CD68;TGM2
intrinsic apoptotic signaling pathway in response to endoplasmic reticulum stress (GO:0070059)	2022-06-29	6.52547e-05	0.00753823	0	0	10.3932	100.161	PPP1R15A;CEBPB;DDIT3;ATP2A1;SELENOK;BBC3
mitotic DNA replication (GO:1902969)	2022-04-10	6.91451e-05	0.00768043	0	0	26.4752	253.614	GINS1;MCM3;MCM4;MCM6
regulation of cell population proliferation (GO:0042127)	37/764	8.44485e-05	0.00903287	0	0	2.08666	19.5715	KANK2;BTG3;BTG2;IFITM1;CDKN1B;CXCL8;UHRF1;CDCA7L;CDCA7;PTPRK;PPM1D;CXCL5;ZFP36L1;EFNB2;DLL4;GPNMB;SERTAD1;SIX4;CLMN;MYC;IER5;STAT1;IL15;IGF2;CDC7;PROX1;KLF4;PGF;TBX3;TBX2;AR;NR4A3;FGF18;HCLS1;NUPR1;SLC25A33;HBEGF
response to cytokine (GO:0034097)	13/150	9.38244e-05	0.00967732	0	0	3.81294	35.3616	IFITM3;CD274;CD74;IFITM1;IFITM2;STAT1;SPHK1;CXCR4;ISG15;RELB;BST2;KYNU;HCLS1
actomyosin structure organization (GO:0031032)	1976-09-01	0.000106032	0.00992474	0	0	5.37258	49.1686	MYH3;SIX4;ANKRD1;MYO18A;MYH9;ARRB1;MYH10;MYLK3;CIT
copper ion transport (GO:0006825)	2022-04-11	0.000106533	0.00992474	0	0	22.6919	207.564	STEAP3;ATP7B;SLC31A2;CUTC
nuclear DNA replication (GO:0033260)	2022-04-11	0.000106533	0.00992474	0	0	22.6919	207.564	MCM3;MCM4;MCM5;MCM6
response to organic cyclic compound (GO:0014070)	1960-08-01	0.000109981	0.00992583	0	0	6.14532	56.0158	DHFR;CYP24A1;KYNU;CCL5;ARL6IP5;CCL2;PMAIP1;TNF
defense response to virus (GO:0051607)	12/133	0.000118071	0.010333	0	0	3.98008	35.9968	IFITM3;BST2;IFITM1;IFITM2;IFI27;OAS2;STAT1;IRF7;IFI6;PMAIP1;CGAS;ISG15
cellular response to molecule of bacterial origin (GO:0071219)	11/115	0.000134044	0.0113858	0	0	4.23973	37.8071	CD274;CXCL8;SERPINE1;ANKRD1;TNFAIP3;CCL2;NR1D1;CXCL3;CD68;CXCL2;CXCL5
positive regulation of cell population proliferation (GO:0008284)	26/474	0.000143123	0.0116728	0	0	2.35818	20.8742	CDCA7L;TNF;CXCL5;EFNB2;DLL4;SERTAD1;MYC;CCL5;CCN1;CD74;STAT1;IL15;SPHK1;IGF2;CDC7;PROX1;PGF;TBX3;TBX2;BST2;AR;NR4A3;FGF18;HCLS1;SLC25A33;HBEGF
positive regulation of neuron death (GO:1901216)	1947-07-01	0.000145506	0.0116728	0	0	6.98028	61.6728	EFNB2;EGR1;DDIT3;ZNF746;FOS;NUPR1;TNF
negative regulation of extrinsic apoptotic signaling pathway (GO:2001237)	1980-09-01	0.000158182	0.0123467	0	0	5.06886	44.3615	AR;SERPINE1;IFI6;TNFAIP3;TNFRSF10A;BRCA1;TNF;SH3RF1;ICAM1
DNA metabolic process (GO:0006259)	18/277	0.000200841	0.0152096	0	0	2.80411	23.8714	BTG2;RFC3;PARP1;GADD45A;UHRF1;CDC7;MCM10;BRCA1;MSH6;NEIL3;MSH2;EXO1;TDP1;MCM3;MCM4;MCM5;TOPBP1;MCM6
positive regulation of cellular process (GO:0048522)	31/625	0.000208945	0.0152096	0	0	2.12702	18.0232	DLX2;CDKN1B;CDCA7L;TNF;ACACA;CXCL5;ZFP36L1;EFNB2;FLCN;SERTAD1;MYC;CCL5;CCN2;IER5;H3-3A;TGM2;EGR2;IL15;SPHK1;IGF2;CDC7;PROX1;PGF;TBX3;TBX2;AR;FGF18;HCLS1;NUPR1;SLC25A33;HBEGF
cellular response to interferon-gamma (GO:0071346)	11/121	0.000210659	0.0152096	0	0	4.00723	33.9223	MT2A;DAPK1;OAS2;STAT1;CCL5;HLA-B;IRF7;CCL2;B2M;IRF9;ICAM1
regulation of apoptotic process (GO:0042981)	35/742	0.000216656	0.015261	0	0	2.02303	17.0687	BEX2;STEAP3;TRIO;HIP1;IFI6;TNF;SH3RF1;FLCN;NUAK2;SIX4;MYC;ARL6IP5;ANKRD1;MYO18A;PMAIP1;TGM2;NGFR;CD74;GADD45B;DAPK1;STAT1;GADD45A;SPHK1;ANXA5;PLAUR;ASNS;TNFRSF10A;DUSP6;TBX3;VAV1;TNFRSF10D;MLLT11;NFKBIA;RYBP;NUPR1
interferon-gamma-mediated signaling pathway (GO:0060333)	1968-08-01	0.000267387	0.0183861	0	0	5.32375	43.7975	MT2A;OAS2;STAT1;HLA-B;IRF7;B2M;IRF9;ICAM1
regulation of type B pancreatic cell proliferation (GO:0061469)	2022-03-06	0.000285058	0.0191453	0	0	39.6382	323.559	NR4A3;NR1D1;NUPR1
cellular copper ion homeostasis (GO:0006878)	2022-04-14	0.000304598	0.0199927	0	0	15.8819	128.588	MT2A;ATP7B;ABCB6;SLC31A2
DNA replication (GO:0006260)	10/108	0.000349418	0.0223101	0	0	4.08311	32.4984	RFC3;EXO1;MCM3;MCM4;CDC7;MCM10;MCM5;BRCA1;TOPBP1;MCM6
regulation of cysteine-type endopeptidase activity involved in apoptotic process (GO:0043281)	1989-09-01	0.000356442	0.0223101	0	0	4.49653	35.6995	NGFR;DAPK1;MYC;ARL6IP5;IFI6;PMAIP1;KLF4;TNF;SH3RF1
regulation of protein phosphorylation (GO:0001932)	17/266	0.00036308	0.0223101	0	0	2.75035	21.7852	CD74;CEBPB;AKAP8L;IGF2;PLAUR;ARRB1;TNF;AGER;PGF;EFNA1;FLCN;SOCS1;GPNMB;SESN2;FGF18;CCN1;ATF3
positive regulation of response to DNA damage stimulus (GO:2001022)	1955-07-01	0.000396026	0.0238276	0	0	5.81451	45.551	BABAM1;SPRED3;MYC;ANKRD1;PMAIP1;BRCA1;MSX1
positive regulation of DNA damage response, signal transduction by p53 class mediator (GO:0043517)	2022-04-15	0.000407269	0.0240039	0	0	14.4373	112.698	SPRED3;ANKRD1;PMAIP1;MSX1
negative regulation of apoptotic process (GO:0043066)	25/485	0.000483935	0.0279521	0	0	2.20224	16.811	IFI6;TNF;SH3RF1;RNF213;NUAK2;SIX4;MYC;PDK4;MYO18A;CCL2;APOE;NGFR;CD74;SPHK1;ANXA5;PLAUR;ASNS;KLF4;TBX3;TNFRSF10D;NFKBIA;NR4A2;MSH2;HCLS1;NUPR1
regulation of epithelial cell proliferation (GO:0050678)	1993-09-01	0.000494473	0.0280008	0	0	4.28153	32.591	NR4A3;SIX4;UHRF1;MYC;FGF18;NUPR1;NR1D1;B2M;ZFP36L1
regulation of monocyte differentiation (GO:0045655)	2022-04-16	0.000532454	0.0287981	0	0	13.2335	99.7546	CD74;MYC;IRF7;ZFP36L1
regulation of extrinsic apoptotic signaling pathway via death domain receptors (GO:1902041)	1942-06-01	0.000549049	0.0287981	0	0	6.63565	49.816	SERPINE1;TNFAIP3;PMAIP1;TNFRSF10A;BRCA1;ICAM1
fat cell differentiation (GO:0045444)	1958-07-01	0.000550582	0.0287981	0	0	5.47163	41.0621	NR4A2;EGR2;MAFB;NR4A3;KLF4;ALOXE3;PSMB8
positive regulation of intracellular signal transduction (GO:1902533)	27/546	0.000553607	0.0287981	0	0	2.11049	15.8267	HIP1;CGAS;ADRA1B;TNF;AGER;BBC3;FLCN;TRIM6;CCL5;DHX58;PMAIP1;TGM2;CD74;GDF15;SPHK1;IGF2;GPR37L1;VAV1;BST2;IL23A;DDIT3;FGF18;HCLS1;TAB3;NUPR1;MYORG;HBEGF
regulation of DNA damage response, signal transduction by p53 class mediator (GO:0043516)	2022-05-28	0.000558411	0.0287981	0	0	8.6433	64.7419	SPRED3;CD74;ANKRD1;PMAIP1;MSX1
negative regulation of cytokine production (GO:0001818)	13/182	0.000625321	0.0316829	0	0	3.08586	22.7651	PTGER4;CD274;TNFAIP3;ISG15;ARRB1;KLF4;TNF;AGER;HERC5;GPNMB;IL23A;DDIT3;DHX58
inflammatory response (GO:0006954)	15/230	0.000642413	0.0319877	0	0	2.80378	20.6086	PTGER4;AFAP1L2;CEBPB;CXCL8;CXCR4;FOS;CXCL3;TNF;CXCL2;CXCL5;RELB;MMP25;ELF3;CCL5;CCL2
aorta morphogenesis (GO:0035909)	2022-04-17	0.000682743	0.0334197	0	0	12.2149	89.0395	DLL4;HEY1;PROX1;TBX2
positive regulation of cytokine production (GO:0001819)	19/335	0.000735878	0.0352568	0	0	2.42388	17.487	PTGER4;EGR1;CD74;CD274;AFAP1L2;CEBPB;IL15;SPHK1;SERPINE1;CGAS;ISG15;BRCA1;TNF;AGER;TRIM6;IL23A;DDIT3;DHX58;IRF7
positive regulation of apoptotic process (GO:0043065)	18/310	0.00076828	0.0352568	0	0	2.48294	17.8061	NGFR;TRIO;GADD45B;DAPK1;GADD45A;TNFRSF10A;TNF;DUSP6;VAV1;MLLT11;FLCN;RYBP;DDIT3;ARL6IP5;ANKRD1;PMAIP1;NUPR1;TGM2
regulation of apoptotic cell clearance (GO:2000425)	2022-03-08	0.000769107	0.0352568	0	0	23.7805	170.513	C4A;CCL2;TGM2
regulation of vascular wound healing (GO:0061043)	2022-03-08	0.000769107	0.0352568	0	0	23.7805	170.513	SERPINE1;TNFAIP3;TNF
regulation of pri-miRNA transcription by RNA polymerase II (GO:1902893)	1945-06-01	0.000800838	0.0361378	0	0	6.12427	43.6652	EGR1;NGFR;FOS;KLF4;TNF;POU5F1
DNA strand elongation (GO:0022616)	2022-04-18	0.000860753	0.0371023	0	0	11.3419	80.0475	GINS1;RFC3;MCM3;MCM4
DNA strand elongation involved in DNA replication (GO:0006271)	2022-04-18	0.000860753	0.0371023	0	0	11.3419	80.0475	GINS1;RFC3;MCM3;MCM4
response to interferon-alpha (GO:0035455)	2022-04-18	0.000860753	0.0371023	0	0	11.3419	80.0475	IFITM3;BST2;IFITM1;IFITM2
protein-DNA complex assembly (GO:0065004)	11/143	0.000877301	0.0372595	0	0	3.33557	23.478	CENPV;H2BC15;PARP1;H2BC21;MCM3;MCM4;MCM5;MCM6;SPTY2D1;H3-3A;PSMB8
negative regulation of multicellular organismal process (GO:0051241)	14/214	0.000933903	0.0390886	0	0	2.80946	19.5992	PTGER4;DLX2;IL15;GDF15;NR1D1;TNF;AGER;EFNA1;SPRED3;FLCN;HEY1;GPNMB;DDIT3;PFN2
regulation of cellular biosynthetic process (GO:0031326)	1932-05-01	0.00105481	0.0434874	0	0	7.3613	50.4573	CXCL8;AVIL;CCL5;PDK4;FITM2
regulation of neuroinflammatory response (GO:0150077)	2022-04-19	0.00106912	0.0434874	0	0	10.5852	72.4125	SPHK1;NR1D1;NUPR1;TNF
cellular response to lipid (GO:0071396)	14/219	0.00116606	0.0464802	0	0	2.74023	18.5078	CD274;CXCL8;SERPINE1;TNFAIP3;NR1D1;CXCL3;CXCL2;CXCL5;AR;PDK4;ANKRD1;ABL2;CCL2;CD68
negative regulation of gene expression (GO:0010629)	18/322	0.00118356	0.0464802	0	0	2.38344	16.0626	PTGER4;BTG2;CENPV;CXCL8;DAPK1;PPM1D;KLF4;TNF;DHFR;DLL4;FLCN;TRIM6;RBL1;GPNMB;NOCT;EPC1;APOE;H3-3A
positive regulation of cellular metabolic process (GO:0031325)	9/105	0.00119098	0.0464802	0	0	3.74402	25.2084	NFKBIA;CXCL8;GADD45A;UHRF1;CCL5;ARRB1;APOE;KLF4;ACACA
regulation of transcription, DNA-templated (GO:0006355)	78/2244	0.00121867	0.0469269	0	0	1.49735	10.0472	ZNF296;CDKN1B;ARRB1;BRCA1;PTPRK;TNF;MED18;ETS2;HEY1;SIX4;MYC;ANKRD1;EPC1;ZNF764;ZNF488;FOXD3;ZHX2;ZHX3;FOS;PROX1;POU5F1;AR;ELF3;DDIT3;IRF7;HCLS1;ZNF557;ATF3;IRF9;ZNF274;DLX2;CEBPB;GLIS3;AKAP17A;SPTY2D1;ZNF26;RELB;ZNF669;ZNF746;ZNF426;APOE;MSX1;MSC;ZNF264;EGR1;CD74;AFAP1L2;ZNF461;EGR2;ZNF383;BRF2;RRM2;STAT1;IGF2;CDC5L;ZNF34;NR1D1;KLF4;PBX1;TBX3;FOSL2;TBX2;MLLT11;DHFR;NR4A2;PER1;RYBP;MAFB;NR4A3;NFI…
regulation of interferon-beta production (GO:0032648)	1949-06-01	0.00126514	0.0479067	0	0	5.55343	37.0557	OAS2;RIOK3;DHX58;IRF7;ISG15;RELB
cellular response to organic cyclic compound (GO:0071407)	11/150	0.00129668	0.0479067	0	0	3.16645	21.0504	AR;EGR1;NR4A3;RIOK3;CCL5;ARL6IP5;CCL2;BRCA1;TNF;TGM2;ZFP36L1
negative regulation of cell population proliferation (GO:0008285)	20/379	0.00130501	0.0479067	0	0	2.24554	14.9138	KANK2;BTG3;IFITM1;BTG2;CDKN1B;CXCL8;TNFAIP3;PTPRK;PROX1;PPM1D;KLF4;TBX3;DLL4;AR;FLCN;GPNMB;CLMN;MYC;NUPR1;B2M
negative regulation of viral life cycle (GO:1903901)	2022-04-20	0.00131047	0.0479067	0	0	9.92312	65.8634	IFITM3;BST2;IFITM1;IFITM2
positive regulation of MAPK cascade (GO:0043410)	16/274	0.00139396	0.0482046	0	0	2.49188	16.3856	CD74;GDF15;IGF2;ARRB1;GPR37L1;ADRA1B;TNF;AGER;ICAM1;GPNMB;CCL5;FGF18;ARL6IP5;CCL2;CCN2;APOE
negative regulation of blood vessel endothelial cell migration (GO:0043537)	1934-05-01	0.00139953	0.0482046	0	0	6.85292	45.0348	DLL4;GADD45A;APOE;KLF4;TNF
negative regulation of extrinsic apoptotic signaling pathway via death domain receptors (GO:1902042)	1934-05-01	0.00139953	0.0482046	0	0	6.85292	45.0348	SERPINE1;TNFAIP3;TNFRSF10A;BRCA1;ICAM1
positive regulation of pri-miRNA transcription by RNA polymerase II (GO:1902895)	1934-05-01	0.00139953	0.0482046	0	0	6.85292	45.0348	EGR1;NGFR;FOS;KLF4;TNF
DNA-dependent DNA replication (GO:0006261)	10/129	0.00140207	0.0482046	0	0	3.35892	22.0674	GINS1;RFC3;MCM3;MCM4;CDC7;MCM10;MCM5;TOPBP1;MCM6;PSMB8
regulation of tyrosine phosphorylation of STAT protein (GO:0042509)	1968-07-01	0.00143646	0.0488058	0	0	4.57229	29.9283	SOCS3;SOCS1;IL15;IL23A;CCL5;HCLS1;TNF
innate immune response (GO:0045087)	17/302	0.00148838	0.049982	0	0	2.39844	15.614	IFITM3;CD74;COLEC11;IFITM1;IFITM2;IFI6;ISG15;AGER;RELB;BST2;TRIM6;IFI27;H2BC21;KYNU;DHX58;IRF7;B2M

## Sheet: KEGG_enrichment_common_DEG
Supplementary Table S5: Common differentially expressed genes in all three infected cells and enrichment analysis of these genes
Supplementary Table 5c: KEGG enrichment analysis of common differentially expressed genes in all three infected cells. Only terms with adjusted p-value < 0.05 are listed.
Term	Overlap	P-value	Adjusted P-value	Old P-value	Old Adjusted P-value	Odds Ratio	Combined Score	Genes
TNF signaling pathway	16/112	1.66842e-08	4.3379e-06	0	0	6.75331	120.944	CEBPB;IL15;TNFAIP3;FOS;CXCL3;TNF;CXCL2;CXCL5;ICAM1;NFKBIA;SOCS3;CCL5;LTA;TAB3;CCL2;MAP3K8
IL-17 signaling pathway	13/94	5.41857e-07	7.04415e-05	0	0	6.4677	93.3177	CEBPB;CXCL8;TNFAIP3;FOS;IL17RE;CXCL3;CXCL2;TNF;CXCL5;NFKBIA;CCL2;FOSB;TAB3
NF-kappa B signaling pathway	13/104	1.75763e-06	0.000152328	0	0	5.754	76.2494	CXCL8;GADD45B;PARP1;GADD45A;TNFAIP3;CXCL3;TNF;CXCL2;ICAM1;RELB;NFKBIA;LTA;TAB3
Rheumatoid arthritis	1993-12-01	3.12847e-06	0.00020335	0	0	5.95783	75.5152	ATP6V1G1;CXCL8;IL15;IL23A;CCL5;CCL2;FOS;CXCL3;CXCL2;TNF;CXCL5;ICAM1
p53 signaling pathway	1973-10-01	1.21068e-05	0.000629555	0	0	6.36295	72.0397	STEAP3;RRM2;GADD45B;GADD45A;SERPINE1;SESN2;PMAIP1;TNFRSF10A;PPM1D;BBC3
Viral protein interaction with cytokine and cytokine receptor	11/100	3.71915e-05	0.00161163	0	0	4.95812	50.57	CXCL8;CCL5;LTA;CXCR4;CCL2;TNFRSF10A;CXCL3;TNF;CXCL2;CXCL5;TNFRSF10D
Epstein-Barr virus infection	16/202	4.55513e-05	0.00169191	0	0	3.46941	34.6826	CDKN1B;GADD45B;GADD45A;STAT1;HLA-B;TNFAIP3;ISG15;TNF;ICAM1;RELB;NFKBIA;OAS2;MYC;IRF7;B2M;IRF9
Human T-cell leukemia virus 1 infection	16/219	0.000118708	0.00385801	0	0	3.17607	28.708	EGR1;EGR2;IL15;HLA-B;BUB1B;FOS;TNF;ETS2;ICAM1;RELB;NFKBIA;ADCY9;MYC;LTA;MSX1;B2M
NOD-like receptor signaling pathway	14/181	0.000172589	0.00498592	0	0	3.37037	29.2029	CXCL8;STAT1;TNFAIP3;CXCL3;TNF;CXCL2;NFKBIA;OAS2;CCL5;IRF7;TXNIP;TAB3;CCL2;IRF9
Apoptosis	12/142	0.000219288	0.00570149	0	0	3.70282	31.1967	NFKBIA;NGFR;GADD45B;PARP1;GADD45A;DDIT3;PMAIP1;TNFRSF10A;FOS;TNF;BBC3;LMNB1
Cell cycle	11/124	0.000261143	0.00617247	0	0	3.90024	32.1787	CDKN1B;RBL1;GADD45B;GADD45A;MYC;MCM3;BUB1B;MCM4;CDC7;MCM5;MCM6
Herpes simplex virus 1 infection	26/498	0.000309169	0.00635315	0	0	2.23545	18.0661	CGAS;TNF;ZNF26;SOCS3;CCL5;ZNF669;ZNF746;ZNF426;CCL2;ZNF764;B2M;CD74;ZNF461;ZNF383;STAT1;HLA-B;ZNF34;BST2;NFKBIA;OAS2;LTA;IRF7;ZNF557;ZNF699;IRF9;ZNF211
Transcriptional misregulation in cancer	14/192	0.000317658	0.00635315	0	0	3.16029	25.4547	NGFR;CEBPB;CDKN1B;CXCL8;GADD45B;GADD45A;PBX1;DUSP6;NR4A3;SIX4;MYC;DDIT3;NUPR1;H3-3A
Ribosome biogenesis in eukaryotes	10/108	0.000349418	0.00648919	0	0	4.08311	32.4984	POP5;SNORD3B-2;SNORD3B-1;SBDS;SNORD3A;RNA5-8SN1;RNA5-8SN3;RNA5-8SN2;RNA5-8SN5;RNA5-8SN4
Legionellosis	1957-07-01	0.000494515	0.00857159	0	0	5.58135	42.4849	CLK1;NFKBIA;CXCL8;CXCL3;CXCL2;TNF;CLK4
Pathways in cancer	26/531	0.000805046	0.0128491	0	0	2.08575	14.8602	PTGER4;NOTCH3;CDKN1B;CXCL8;CXCR4;BBC3;DLL4;HEY1;MYC;PMAIP1;NQO1;GADD45B;DAPK1;STAT1;GADD45A;IL15;IGF2;FOS;PGF;MSH6;NFKBIA;AR;ADCY9;MSH2;IL23A;FGF18
AGE-RAGE signaling pathway in diabetic complications	9/100	0.000840135	0.0128491	0	0	3.95075	27.979	EGR1;CDKN1B;CXCL8;STAT1;SERPINE1;CCL2;TNF;AGER;ICAM1
Lipid and atherosclerosis	14/215	0.000976922	0.0141111	0	0	2.79534	19.3748	CXCL8;TNFRSF10A;FOS;CXCL3;TNF;AGER;CXCL2;VAV1;ICAM1;NFKBIA;DDIT3;CCL5;IRF7;CCL2
Cytokine-cytokine receptor interaction	17/295	0.00115635	0.0147392	0	0	2.45973	16.6339	IL32;NGFR;CXCL8;IL15;GDF15;CXCR4;TNFRSF10A;IL17RE;CXCL3;TNF;CXCL2;CXCL5;TNFRSF10D;IL23A;CCL5;LTA;CCL2
Influenza A	12/172	0.00122575	0.0147392	0	0	3.00388	20.1386	NFKBIA;SOCS3;CXCL8;OAS2;STAT1;CCL5;IRF7;CCL2;TNFRSF10A;TNF;IRF9;ICAM1
Osteoclast differentiation	10/127	0.00124551	0.0147392	0	0	3.41669	22.8515	NFKBIA;SOCS3;SOCS1;STAT1;FOSB;FOS;TNF;IRF9;FOSL2;RELB
Parathyroid hormone synthesis, secretion and action	9/106	0.00127361	0.0147392	0	0	3.70523	24.6987	NR4A2;EGR1;MMP25;ADCY9;MAFB;CYP24A1;ARRB1;FOS;HBEGF
Colorectal cancer	1986-08-01	0.00130385	0.0147392	0	0	4.0914	27.1769	MSH6;MSH2;GADD45B;GADD45A;MYC;PMAIP1;FOS;BBC3
Epithelial cell signaling in Helicobacter pylori infection	1970-07-01	0.00170279	0.017709	0	0	4.42668	28.2223	NFKBIA;ATP6V1G1;CXCL8;CCL5;CXCL3;CXCL2;HBEGF
RIG-I-like receptor signaling pathway	1970-07-01	0.00170279	0.017709	0	0	4.42668	28.2223	NFKBIA;CXCL8;DHX58;IRF7;ISG15;AZI2;TNF
DNA replication	1936-05-01	0.00182081	0.0182081	0	0	6.41014	40.4382	RFC3;MCM3;MCM4;MCM5;MCM6
Mismatch repair	2022-04-23	0.0022586	0.0217495	0	0	8.35502	50.9072	MSH6;RFC3;MSH2;EXO1
MAPK signaling pathway	16/294	0.00283635	0.0263375	0	0	2.31021	13.5499	NGFR;GADD45B;GADD45A;IGF2;ARRB1;FOS;DUSP8;TNF;DUSP6;PGF;RELB;EFNA1;MYC;DDIT3;FGF18;MAP3K8
Chemokine signaling pathway	12/192	0.00307832	0.0275987	0	0	2.66736	15.4263	NFKBIA;ADCY9;CXCL8;STAT1;CCL5;CXCR4;CCL2;ARRB1;CXCL3;CXCL2;CXCL5;VAV1
Ferroptosis	1941-05-01	0.00327139	0.0283521	0	0	5.51842	31.5794	STEAP3;MAP1LC3B;SAT2;SAT1;FTL
Toll-like receptor signaling pathway	8/104	0.00430976	0.0361463	0	0	3.32118	18.0901	NFKBIA;CXCL8;STAT1;CCL5;IRF7;MAP3K8;FOS;TNF
