# Supplementary material for: Influenza A Virus Infection Reactivates Human Endogenous Retroviruses Associated with Modulation of Antiviral Immunity
Source: Viruses. 2022 Jul 21;14(7):1591. doi: 10.3390/v14071591 (PMC9320126; doi:10.3390/v14071591)
Supplement: Supplementary file 1 [file viruses-14-01591-s001.zip › Table S6.xlsx]

## Sheet: PR8M
Supplementary Table 6: Differentially expressed HERV elements up-regulated upon IAV infection in each infected cell
Supplementary Table 6a: Differentially expressed HERV elements in PR8M vs MOCK. Entries with low read counts (base mean < 20) were discarded.
HERV element	Base mean	Log2(Fold change)	s-value
LTR5_Hs	222.37	1.6	4.92e-19
LTR12C	127.68	1.61	1.87e-06
LTR5	85.17	1.97	1.24e-16
HERV9NC-int	36.45	2.21	6.1e-06
LTR13	33.07	1.52	2.19e-05
LTR5A	30.53	1.66	3.94e-06
LTR7B	23.45	1.68	0.00082
LTR10C	20.28	2.8	2.58e-06

## Sheet: SC35M
Supplementary Table 6: Differentially expressed HERV elements up-regulated upon IAV infection in each infected cell
Supplementary Table 6b: Differentially expressed HERV elements in SC35M (wild type) vs MOCK. Entries with low read counts (base mean < 20) were discarded.
HERV element	Base mean	Log2(Fold change)	s-value
LTR5_Hs	222.37	3.46	1.66e-233
HERVH-int	164.25	3.02	3.92e-109
LTR12C	127.68	3.58	6.74e-60
LTR5	85.17	3.59	4.55e-86
HERV9NC-int	36.45	3.21	4.48e-11
LTR13	33.07	2.93	1.53e-31
LTR5A	30.53	3.57	3.68e-46
LTR7B	23.45	5.03	2.02e-48
LTR10C	20.28	6.37	3.57e-34

## Sheet: SC35MdNS1
Supplementary Table S6: Differentially expressed HERV elements up-regulated upon IAV infection in each infected cell
Supplementary Table 6c: Differentially expressed HERV elements in SC35MdNS1 (SC35M lacking viral protein NS1) vs MOCK. Entries with low read counts (base mean < 20) were discarded.
HERV element	Base mean	Log2(Fold change)	s-value
LTR5_Hs	222.37	1.5	4.04e-13
LTR12C	127.68	4.46	1e-124
LTR5	85.17	2.32	3.8e-27
HERV9NC-int	36.45	5.7	9.47e-53
