# Supplementary material for: Influenza A Virus Infection Reactivates Human Endogenous Retroviruses Associated with Modulation of Antiviral Immunity
Source: Viruses. 2022 Jul 21;14(7):1591. doi: 10.3390/v14071591 (PMC9320126; doi:10.3390/v14071591)
Supplement: Supplementary file 1 [file viruses-14-01591-s001.zip › Table S7.xlsx]

## Sheet: SC35M
Suppl table S7: List of up-regulated HERV-LTR types that tend to appear within 100kbp vicinity of up-regulated DEGs’ TSSs
LTR element	group	superfamily	odds	p-value	adjusted p-value	Number of up-regulated DEGs having this type of up-regulated LTR loci within 100 kbp of their TSS	Number of up-regulated DEGs	Number of genes having this type of up-regulated LTR loci within 100 kbp of their TSS	Number of all genes
LTR13	HML4	ERV2	8.73	5.285e-13	8.9845e-12	30	4256	48	26423
LTR5_Hs	HML2	ERV2	7.31	3.022e-06	2.5687e-05	14	4256	24	26423
LTR10C	HERVERI	ERV1	4.52	0.0001633	0.000925367	13	4256	28	26423
LTR12C	HERVW9	ERV1	2.34	0.000834	0.0035445	26	4256	84	26423
LTR5A	HML2	ERV2	3.79	0.006369	0.0216546	8	4256	19	26423

## Sheet: SC35MdNS1
Suppl table 7: List of up-regulated HERV-LTR types that tend to appear within 100kbp vicinity of up-regulated DEGs’ TSSs
LTR element	group	superfamily	odds	p-value	adjusted p-value	Number of up-regulated DEGs having this type of up-regulated LTR loci within 100 kbp of their TSS	Number of up-regulated DEGs	Number of genes having this type of up-regulated LTR loci within 100 kbp of their TSS	Number of all genes
LTR12C	HERVW9	ERV1	3.25	8.742e-07	1.48614e-05	22	2233	122	26423
