# Supplementary material for: Influenza A Virus Infection Reactivates Human Endogenous Retroviruses Associated with Modulation of Antiviral Immunity
Source: Viruses. 2022 Jul 21;14(7):1591. doi: 10.3390/v14071591 (PMC9320126; doi:10.3390/v14071591)
Supplement: Supplementary file 1 [file viruses-14-01591-s001.zip › Table S8.xlsx]

## Sheet: PR8
Supplementary Table S8: Detailed information about DEHERV-G pairs
The distance between a HERV locus and a gene locus was defined as the distance between their closest edges (0 means that a gene and a HERV overlap).
Gene ID	Gene name	Gene type	HERV ID (HERVd)	Down- or upstream	Direction	HERV type	Distance
ENSG00000215014	AL645728.1	lncRNA	ERV_0001351	downstream	same	MER65D	37091
ENSG00000284602	AL031432.4	lncRNA	ERV_0026718	downstream	same	LTR8B	0
ENSG00000090020	SLC9A1	protein_coding	ERV_0238110	upstream	same	HUERS-P3-int,LTR9	32125
ENSG00000116514	RNF19B	protein_coding	ERV_0243767	downstream	same	ERVL-E-int	5093
ENSG00000223784	LINP1	lncRNA	ERV_0376949	downstream	same	MLT1H	0
ENSG00000165637	VDAC2	protein_coding	ERV_0437342	downstream	same	MER21-int,MER21B	0
ENSG00000108179	PPIF	protein_coding	ERV_0441289	downstream	same	MSTA	0
ENSG00000148824	MTG1	protein_coding	ERV_0489434	upstream	same	LTR13	79408
ENSG00000230445	LRRC37A6P	transcribed_processed_pseudogene	ERV_0506901	downstream	same	MER83	65469
ENSG00000148498	PARD3	protein_coding	ERV_0511755	downstream	same	LTR40b	0
ENSG00000276850	AC245041.2	lncRNA	ERV_0518060	downstream	same	LTR47B2	0
ENSG00000276850	AC245041.2	lncRNA	ERV_0518085	downstream	same	MLT1D	0
ENSG00000014919	COX15	protein_coding	ERV_0552113	downstream	same	MSTB	0
ENSG00000254910	AC136475.2	lncRNA	ERV_0573457	downstream	same	LTR30	0
ENSG00000177542	SLC25A22	protein_coding	ERV_0573748	downstream	same	MER65C	34960
ENSG00000169519	METTL15	protein_coding	ERV_0683902	downstream	same	MLT1C	0
ENSG00000149257	SERPINH1	protein_coding	ERV_0725276	downstream	same	ERVL-E-int	5143
ENSG00000077616	NAALAD2	protein_coding	ERV_0739915	downstream	same	MLT1D	0
ENSG00000109929	SC5D	protein_coding	ERV_0767074	downstream	same	MLT1A1	0
ENSG00000196531	NACA	protein_coding	ERV_0936911	downstream	same	MER41-int,MER41B	6485
ENSG00000257167	TMPO-AS1	lncRNA	ERV_0962462	upstream	same	MLT1G	86887
ENSG00000135114	OASL	protein_coding	ERV_0982325	downstream	same	MER89	0
ENSG00000182870	GALNT9	protein_coding	ERV_0991442	downstream	same	LTR19C	58883
ENSG00000275216	AL161431.1	lncRNA	ERV_1069516	upstream	same	HERVH-int,LTR7Y	0
ENSG00000165794	SLC39A2	protein_coding	ERV_1129004	downstream	same	PABL_A,PABL_A-int	1187
ENSG00000092200	RPGRIP1	protein_coding	ERV_1129203	upstream	same	MER50B	91938
ENSG00000092200	RPGRIP1	protein_coding	ERV_1129212	upstream	same	LTR16E1	86595
ENSG00000276168	RN7SL1	misc_RNA	ERV_1152467	upstream	same	MER21C	14193
ENSG00000100647	SUSD6	protein_coding	ERV_1170686	downstream	same	HERVK3-int,LTR3A	96319
ENSG00000100664	EIF5	protein_coding	ERV_1203366	downstream	same	MER65-int,MER65A	0
ENSG00000176903	PNMA1	protein_coding	ERV_1239987	downstream	same	MamGyp-int	0
ENSG00000165943	MOAP1	protein_coding	ERV_1253323	downstream	same	MamGyp-int	0
ENSG00000138604	GLCE	protein_coding	ERV_1307792	downstream	same	ERVL-B4-int	76932
ENSG00000278600	AC015871.3	lncRNA	ERV_1379354	downstream	same	HERVIP10FH-int,LTR10E	0
ENSG00000167186	COQ7	protein_coding	ERV_1416043	downstream	same	MER41-int	0
ENSG00000184110	EIF3C	protein_coding	ERV_1428163	upstream	same	ERVL-E-int,LTR41B	0
ENSG00000232748	AC135050.1	lncRNA	ERV_1431238	upstream	same	MLT1I,MLT1-int	6025
ENSG00000103044	HAS3	protein_coding	ERV_1458218	downstream	same	MLT2B1	66188
ENSG00000166848	TERF2IP	protein_coding	ERV_1465109	upstream	same	MLT1C	49324
ENSG00000260565	ERVK13-1	lncRNA	ERV_1481301	downstream	same	HERVK13-int,LTR13	0
ENSG00000134419	RPS15A	protein_coding	ERV_1496104	downstream	same	MLT1I	2584
ENSG00000103356	EARS2	protein_coding	ERV_1500768	downstream	same	MLT1F	0
ENSG00000169951	ZNF764	protein_coding	ERV_1507637	downstream	same	HERVFH21-int,LTR21A	5006
ENSG00000187741	FANCA	protein_coding	ERV_1542431	downstream	same	LTR13_	95882
ENSG00000170315	UBB	protein_coding	ERV_1560427	downstream	same	MER21A	1815
ENSG00000171928	TVP23B	protein_coding	ERV_1562935	downstream	same	MLT1J	410
ENSG00000154217	PITPNC1	protein_coding	ERV_1610521	upstream	same	PABL_A	42271
ENSG00000278730	AC005332.6	lncRNA	ERV_1611406	upstream	same	LTR12C	73587
ENSG00000274712	AC005332.4	lncRNA	ERV_1611572	downstream	same	LTR12C	182
ENSG00000262814	MRPL12	protein_coding	ERV_1625281	upstream	same	LTR39,LTR39-int	39967
ENSG00000233223	AC016876.2	lncRNA	ERV_1632670	downstream	same	MER61-int,MER61B	52702
ENSG00000175662	TOM1L2	protein_coding	ERV_1640784	upstream	same	MER34	30424
ENSG00000173805	HAP1	protein_coding	ERV_1656511	downstream	same	MSTD	24017
ENSG00000236383	CCDC200	protein_coding	ERV_1657954	downstream	same	ERV3-16A3_I-int	0
ENSG00000236383	CCDC200	protein_coding	ERV_1658019	upstream	same	THE1B,THE1-int	12688
ENSG00000236383	CCDC200	protein_coding	ERV_1658025	upstream	same	HERVK13-int,LTR13	17721
ENSG00000266086	AC015813.2	protein_coding	ERV_1669257	upstream	same	ERVL-B4-int,MLT2C1	88546
ENSG00000177576	C18orf32	protein_coding	ERV_1777618	downstream	same	LTR33	0
ENSG00000278703	AC100847.1	lncRNA	ERV_1782746	upstream	same	MLT1C	1227
ENSG00000268798	AC027307.3	lncRNA	ERV_1796304	downstream	same	LTR2C	490
ENSG00000185361	TNFAIP8L1	protein_coding	ERV_1800513	downstream	same	MLT1C	0
ENSG00000221983	UBA52	protein_coding	ERV_1819438	downstream	same	HERV30-int	41
ENSG00000099338	CATSPERG	protein_coding	ERV_1835160	upstream	same	HERVL40-int,LTR40c	36919
ENSG00000130402	ACTN4	protein_coding	ERV_1835764	downstream	same	HERVH-int,LTR7,LTR7B	18777
ENSG00000105388	CEACAM5	protein_coding	ERV_1839476	downstream	same	MER65-int	40148
ENSG00000134830	C5AR2	protein_coding	ERV_1846425	downstream	same	HERVH-int,LTR7	45500
ENSG00000185453	ZSWIM9	protein_coding	ERV_1847523	upstream	same	MLT1L	39715
ENSG00000087074	PPP1R15A	protein_coding	ERV_1848533	downstream	same	MER41B	6220
ENSG00000169169	CPT1C	protein_coding	ERV_1849592	downstream	same	MER66-int,MER66D	6957
ENSG00000126583	PRKCG	protein_coding	ERV_1854526	upstream	same	ERVL-E-int	13416
ENSG00000108107	RPL28	protein_coding	ERV_1856410	downstream	same	MLT1E	0
ENSG00000105136	ZNF419	protein_coding	ERV_1858825	downstream	same	HERVK3-int,LTR3B,LTR3B_	16519
ENSG00000213762	ZNF134	protein_coding	ERV_1858897	downstream	same	MLT1F-int	0
ENSG00000213762	ZNF134	protein_coding	ERV_1858898	downstream	same	MER41G	0
ENSG00000127452	FBXL12	protein_coding	ERV_1869143	downstream	same	THE1A,THE1-int	0
ENSG00000161888	SPC24	protein_coding	ERV_1870647	downstream	same	MLT1J	0
ENSG00000064545	TMEM161A	protein_coding	ERV_1878658	downstream	same	MLT1H2	66656
ENSG00000267567	AC008736.2	lncRNA	ERV_1885104	downstream	same	HERV9N-int,LTR12	17776
ENSG00000267567	AC008736.2	lncRNA	ERV_1885130	downstream	same	LTR8	0
ENSG00000105675	ATP4A	protein_coding	ERV_1887448	upstream	same	HERVK-int	8869
ENSG00000269190	FBXO17	protein_coding	ERV_1890444	downstream	same	HERVK9-int,MER9a3	0
ENSG00000268621	IGFL2-AS1	lncRNA	ERV_1897013	downstream	same	LTR13	0
ENSG00000268621	IGFL2-AS1	lncRNA	ERV_1897014	downstream	same	MLT1H	0
ENSG00000268621	IGFL2-AS1	lncRNA	ERV_1897025	upstream	same	HERVH-int,LTR7C	0
ENSG00000104804	TULP2	protein_coding	ERV_1900047	downstream	same	LTR13	3750
ENSG00000104804	TULP2	protein_coding	ERV_1900050	downstream	same	MER41E	2050
ENSG00000104804	TULP2	protein_coding	ERV_1900060	downstream	same	LTR10C	0
ENSG00000104804	TULP2	protein_coding	ERV_1900119	upstream	same	ERVL47-int,LTR47B4	27782
ENSG00000287001	AC010624.5	lncRNA	ERV_1901327	downstream	same	MER66B	14711
ENSG00000287001	AC010624.5	lncRNA	ERV_1901351	downstream	same	MER66B	0
ENSG00000142556	ZNF614	protein_coding	ERV_1902999	downstream	same	MER21C	0
ENSG00000251369	ZNF550	protein_coding	ERV_1907961	upstream	same	LTR25-int	1441
ENSG00000152475	ZNF837	protein_coding	ERV_1908628	upstream	same	MLT1D	17790
ENSG00000171853	TRAPPC12	protein_coding	ERV_1911146	downstream	same	MER11A	29731
ENSG00000198142	SOWAHC	protein_coding	ERV_2003263	downstream	same	MER52D	0
ENSG00000153094	BCL2L11	protein_coding	ERV_2004569	downstream	same	MLT2D	35851
ENSG00000136718	IMP4	protein_coding	ERV_2021312	downstream	same	MLT1A0	0
ENSG00000169016	E2F6	protein_coding	ERV_2123073	downstream	same	THE1C,THE1-int	544
ENSG00000068697	LAPTM4A	protein_coding	ERV_2128380	downstream	same	THE1B,THE1-int	9963
ENSG00000115657	ABCB6	protein_coding	ERV_2246150	downstream	same	LTR12C	7781
ENSG00000247315	ZCCHC3	protein_coding	ERV_2261004	downstream	same	LTR16A	29574
ENSG00000088888	MAVS	protein_coding	ERV_2264997	downstream	same	MLT1A0	0
ENSG00000177410	ZFAS1	lncRNA	ERV_2307262	downstream	same	MER11C	0
ENSG00000092758	COL9A3	protein_coding	ERV_2321669	downstream	same	ERVL-E-int,MLT2F	29678
ENSG00000125875	TBC1D20	protein_coding	ERV_2322932	downstream	same	MLT1L	36808
ENSG00000125875	TBC1D20	protein_coding	ERV_2322951	downstream	same	MSTA	19402
ENSG00000125875	TBC1D20	protein_coding	ERV_2322972	downstream	same	MER21A	0
ENSG00000101236	RNF24	protein_coding	ERV_2325892	downstream	same	MER89	52490
ENSG00000230965	SNX18P13	processed_pseudogene	ERV_2371915	downstream	same	MSTA,MST-int	598
ENSG00000264462	MIR3648-2	miRNA	ERV_2392936	downstream	same	MSTA,MST-int	19366
ENSG00000283633	AP000547.3	lncRNA	ERV_2425136	downstream	same	HERVH-int,LTR7Y	0
ENSG00000075218	GTSE1	protein_coding	ERV_2457867	downstream	same	MER4A	2357
ENSG00000100350	FOXRED2	protein_coding	ERV_2479113	downstream	same	LTR10A	0
ENSG00000198951	NAGA	protein_coding	ERV_2484532	upstream	same	HERVIP10F-int	34112
ENSG00000144566	RAB5A	protein_coding	ERV_2509350	downstream	same	MER11B	2600
ENSG00000271270	TMCC1-AS1	lncRNA	ERV_2603148	downstream	same	HERVK9-int,MER9a3	0
ENSG00000270170	NCBP2AS2	protein_coding	ERV_2662507	downstream	same	LTR5_Hs	537
ENSG00000177383	MAGEF1	protein_coding	ERV_2776807	downstream	same	HUERS-P1-int,LTR8	3108
ENSG00000251129	LINC02506	lncRNA	ERV_2816208	upstream	same	LTR12C	0
ENSG00000134962	KLB	protein_coding	ERV_2822795	downstream	same	THE1B,THE1-int	80547
ENSG00000226950	DANCR	lncRNA	ERV_2832693	upstream	same	MSTA,MST-int	48064
ENSG00000181381	DDX60L	protein_coding	ERV_3040530	downstream	same	MLT1A0	0
ENSG00000164591	MYOZ3	protein_coding	ERV_3174763	downstream	same	PRIMA4-int,PRIMA4_LTR	23601
ENSG00000175414	ARL10	protein_coding	ERV_3200379	downstream	same	MLT1C	0
ENSG00000245937	LINC01184	lncRNA	ERV_3273569	downstream	same	LTR1B	0
ENSG00000086589	RBM22	protein_coding	ERV_3289325	upstream	same	PRIMA4-int,PRIMA4_LTR	2389
ENSG00000132912	DCTN4	protein_coding	ERV_3289332	downstream	same	LTR39	966
ENSG00000137261	KIAA0319	protein_coding	ERV_3328078	upstream	same	MER4-int,MER4A1	22898
ENSG00000204531	POU5F1	protein_coding	ERV_3332388	upstream	same	Harlequin-int,LTR2B	1135
ENSG00000280184	AL023806.3	TEC	ERV_3397180	upstream	same	THE1B,THE1-int	0
ENSG00000164520	RAET1E	protein_coding	ERV_3399817	upstream	same	ERV3-16A3_I-int,LTR16B2	38741
ENSG00000204592	HLA-E	protein_coding	ERV_3439307	downstream	same	MST-int	0
ENSG00000204516	MICB	protein_coding	ERV_3440277	downstream	same	LTR3A	0
ENSG00000197498	RPF2	protein_coding	ERV_3506692	upstream	same	MLT1J	9135
ENSG00000025156	HSF2	protein_coding	ERV_3516109	downstream	same	MSTA,MST-int	4798
ENSG00000242802	AP5Z1	protein_coding	ERV_3560425	downstream	same	LTR12C	0
ENSG00000006451	RALA	protein_coding	ERV_3590799	upstream	same	LTR12C	44754
ENSG00000168090	COPS6	protein_coding	ERV_3642807	upstream	same	MER4D1	39628
ENSG00000106351	AGFG2	protein_coding	ERV_3643424	upstream	same	MLT1J	14063
ENSG00000198074	AKR1B10	protein_coding	ERV_3673237	upstream	same	MLT1F	88518
ENSG00000198074	AKR1B10	protein_coding	ERV_3673335	downstream	same	LTR33A_	978
ENSG00000227471	AKR1B15	protein_coding	ERV_3673342	upstream	same	HERVI-int,LTR10D	0
ENSG00000227471	AKR1B15	protein_coding	ERV_3673343	upstream	same	HERVS71-int,LTR6A	0
ENSG00000178381	ZFAND2A	protein_coding	ERV_3695470	upstream	same	MLT2B3	3717
ENSG00000146676	PURB	protein_coding	ERV_3722342	downstream	same	MLT1K	94731
ENSG00000127989	MTERF1	protein_coding	ERV_3750778	downstream	same	MLT1D	0
ENSG00000248919	ATP5MF-PTCD1	protein_coding	ERV_3755679	downstream	same	LTR13	3726
ENSG00000106615	RHEB	protein_coding	ERV_3788139	downstream	same	MSTB,MST-int	7948
ENSG00000246130	AC107959.2	lncRNA	ERV_3812723	downstream	same	MER83	49395
ENSG00000165102	HGSNAT	protein_coding	ERV_3831623	upstream	same	MER61-int,MER61A	844
ENSG00000104312	RIPK2	protein_coding	ERV_3867228	downstream	same	MER65C	6529
ENSG00000104312	RIPK2	protein_coding	ERV_3867231	downstream	same	LTR24B	8283
ENSG00000173137	ADCK5	protein_coding	ERV_3918786	upstream	same	LTR13A	6798
ENSG00000104689	TNFRSF10A	protein_coding	ERV_3932537	downstream	same	MER101-int	0
ENSG00000253476	AC091185.1	lncRNA	ERV_3934060	upstream	same	MLT2A1	0
ENSG00000198363	ASPH	protein_coding	ERV_3954990	downstream	same	THE1D,THE1-int	0
ENSG00000104497	SNX16	protein_coding	ERV_3966796	upstream	same	THE1B,THE1-int	0
ENSG00000147852	VLDLR	protein_coding	ERV_4009268	downstream	same	THE1B,THE1-int	5580
ENSG00000188352	FOCAD	protein_coding	ERV_4025112	downstream	same	MLT1A0,MLT1-int	8437
ENSG00000188152	NUTM2G	protein_coding	ERV_4075053	upstream	same	ERVL-B4-int	31215
ENSG00000119471	HSDL2	protein_coding	ERV_4090305	downstream	same	MLT1B	0
ENSG00000147872	PLIN2	protein_coding	ERV_4128167	downstream	same	MER4D1	1179
ENSG00000164976	MYORG	protein_coding	ERV_4136898	downstream	same	THE1B,THE1-int	0
ENSG00000136881	BAAT	protein_coding	ERV_4168021	downstream	same	MSTA	0
ENSG00000136813	ECPAS	protein_coding	ERV_4174838	upstream	same	MSTA,MST-int	70736
ENSG00000095397	WHRN	protein_coding	ERV_4177453	upstream	same	THE1A,THE1-int	94367
ENSG00000148296	SURF6	protein_coding	ERV_4193132	downstream	same	LTR13	0
ENSG00000056998	GYG2	protein_coding	ERV_4199238	downstream	same	MLT1G1	23091

## Sheet: SC35M
Supplementary Table 8: Detailed information about DEHERV-G pairs
The distance between a HERV locus and a gene locus was defined as the distance between their closest edges (0 means that a gene and a HERV overlap).
Gene ID	Gene name	Gene type	HERV ID (HERVd)	Down- or upstream	Direction	HERV type	Distance
ENSG00000229716	RPL23AP19	processed_pseudogene	ERV_0007470	downstream	same	THE1C	24295
ENSG00000171612	SLC25A33	protein_coding	ERV_0008358	downstream	same	LTR8A	36182
ENSG00000226029	LINC01772	lncRNA	ERV_0015879	downstream	same	LTR49,LTR49-int	49631
ENSG00000249087	ZNF436-AS1	lncRNA	ERV_0024124	upstream	same	MLT1D	96236
ENSG00000231953	AL031432.1	lncRNA	ERV_0026682	upstream	same	MLT1C	0
ENSG00000117713	ARID1A	protein_coding	ERV_0028650	downstream	same	ERVL-E-int	29477
ENSG00000253368	TRNP1	protein_coding	ERV_0029002	downstream	same	ERVL-E-int,LTR33	86544
ENSG00000180098	TRNAU1AP	protein_coding	ERV_0031047	upstream	same	LTR35	2621
ENSG00000054118	THRAP3	protein_coding	ERV_0040022	upstream	same	LTR12C	26564
ENSG00000237749	AL034379.1	processed_pseudogene	ERV_0041508	upstream	same	MER65-int,MER65A	30379
ENSG00000237749	AL034379.1	processed_pseudogene	ERV_0041516	upstream	same	MER101-int	27327
ENSG00000237749	AL034379.1	processed_pseudogene	ERV_0041523	upstream	same	MER31-int	24609
ENSG00000173660	UQCRH	protein_coding	ERV_0051021	downstream	same	MER66-int,MER66C	6039
ENSG00000116337	AMPD2	protein_coding	ERV_0109214	downstream	same	MER110-int	18094
ENSG00000121851	POLR3GL	protein_coding	ERV_0122759	downstream	same	MER4B,MER4B-int	68968
ENSG00000220323	H2BC19P	transcribed_unprocessed_pseudogene	ERV_0126144	downstream	same	MLT1C	865
ENSG00000184260	H2AC20	protein_coding	ERV_0126211	downstream	same	MLT2B2	5252
ENSG00000118298	CA14	protein_coding	ERV_0126606	upstream	same	MLT1H	12916
ENSG00000143369	ECM1	protein_coding	ERV_0126887	upstream	same	MLT1C	55616
ENSG00000143369	ECM1	protein_coding	ERV_0126982	downstream	same	MLT1D	9932
ENSG00000143369	ECM1	protein_coding	ERV_0126989	downstream	same	MLT1L	14200
ENSG00000143382	ADAMTSL4	protein_coding	ERV_0126995	upstream	same	MER89	17122
ENSG00000235919	ASH1L-AS1	lncRNA	ERV_0132012	upstream	same	MER21C	90112
ENSG00000163467	TSACC	protein_coding	ERV_0133071	upstream	same	LTR27C	35290
ENSG00000135829	DHX9	protein_coding	ERV_0156485	downstream	same	MLT1J	11067
ENSG00000225518	LINC01703	lncRNA	ERV_0194859	downstream	same	MLT1G1	0
ENSG00000203667	COX20	protein_coding	ERV_0212154	upstream	same	LTR49-int	94369
ENSG00000203667	COX20	protein_coding	ERV_0212159	upstream	same	LTR49-int	89697
ENSG00000203667	COX20	protein_coding	ERV_0212252	upstream	same	MER41-int,MER41A	13878
ENSG00000260179	AL162741.1	lncRNA	ERV_0216432	upstream	same	MER4B,MER4B-int	24379
ENSG00000228594	FNDC10	protein_coding	ERV_0216552	downstream	same	HERVIP10F-int,LTR10A	86608
ENSG00000228594	FNDC10	protein_coding	ERV_0216603	downstream	same	MER65-int,MER65A	9315
ENSG00000235052	AL021154.1	lncRNA	ERV_0234170	downstream	same	MLT1D	55672
ENSG00000142751	GPN2	protein_coding	ERV_0237631	downstream	same	MLT1J2,MLT1J-int	66372
ENSG00000120656	TAF12	protein_coding	ERV_0239574	downstream	same	Harlequin-int,LTR2B	0
ENSG00000120656	TAF12	protein_coding	ERV_0239640	upstream	same	HERVL-int,MLT2A2	8360
ENSG00000159588	CCDC17	protein_coding	ERV_0254173	downstream	same	MER61-int	39682
ENSG00000183291	SELENOF	protein_coding	ERV_0282707	downstream	same	HERV9NC-int,LTR12D	52529
ENSG00000155366	RHOC	protein_coding	ERV_0297996	upstream	same	MSTA,MST-int	74153
ENSG00000266338	NBPF15	protein_coding	ERV_0304537	upstream	same	LTR23-int,LTR56	85621
ENSG00000274020	LINC01138	lncRNA	ERV_0306999	downstream	same	ERVL-E-int,LTR33	0
ENSG00000261716	H2BC20P	transcribed_unprocessed_pseudogene	ERV_0307927	downstream	same	MLT1D	0
ENSG00000117362	APH1A	protein_coding	ERV_0308181	downstream	same	MER21C	62497
ENSG00000163157	TMOD4	protein_coding	ERV_0308973	downstream	same	MER41-int,MER41A	92788
ENSG00000143612	C1orf43	protein_coding	ERV_0311316	upstream	same	MER51B	65016
ENSG00000143612	C1orf43	protein_coding	ERV_0311329	upstream	same	ERV3-16A3_I-int,LTR16	81042
ENSG00000223503	AL353807.1	processed_pseudogene	ERV_0312416	upstream	same	LTR5_Hs	8275
ENSG00000246203	AL353807.3	unprocessed_pseudogene	ERV_0312452	downstream	same	LTR25,LTR25-int	0
ENSG00000246203	AL353807.3	unprocessed_pseudogene	ERV_0312458	downstream	same	HERV4_I-int,MER51A	0
ENSG00000246203	AL353807.3	unprocessed_pseudogene	ERV_0312488	upstream	same	HERVKC4-int,LTR14	31588
ENSG00000143622	RIT1	protein_coding	ERV_0312655	downstream	same	MLT1L	7398
ENSG00000176754	LINC00303	lncRNA	ERV_0342198	downstream	same	MLT1N2	99962
ENSG00000143850	PLEKHA6	protein_coding	ERV_0342524	downstream	same	MER11B	0
ENSG00000272562	AL512343.2	lncRNA	ERV_0356599	upstream	same	ERVL-E-int	23883
ENSG00000287601	BX323046.2	lncRNA	ERV_0368849	downstream	same	MER4A1	19642
ENSG00000188295	ZNF669	protein_coding	ERV_0370470	downstream	same	LTR53,LTR53-int	2201
ENSG00000173848	NET1	protein_coding	ERV_0375696	downstream	same	LTR37-int	0
ENSG00000138326	RPS24	protein_coding	ERV_0439951	downstream	same	MLT1L	0
ENSG00000166197	NOLC1	protein_coding	ERV_0462682	downstream	same	LOR1-int,LOR1b	21246
ENSG00000269609	RPARP-AS1	lncRNA	ERV_0462877	upstream	same	MER21B	64914
ENSG00000107651	SEC23IP	protein_coding	ERV_0479156	upstream	same	MLT1J2,MLT1J-int	9222
ENSG00000120616	EPC1	protein_coding	ERV_0510436	downstream	same	MLT1B,MLT1-int	22474
ENSG00000148498	PARD3	protein_coding	ERV_0511755	downstream	same	LTR40b	0
ENSG00000227345	PARG	protein_coding	ERV_0519067	downstream	same	MER4B	21098
ENSG00000229197	RPS15AP28	processed_pseudogene	ERV_0530549	upstream	same	MER4B	9769
ENSG00000166228	PCBD1	protein_coding	ERV_0531787	downstream	same	LTR33	56851
ENSG00000119912	IDE	protein_coding	ERV_0546494	downstream	same	MER21B	68682
ENSG00000119912	IDE	protein_coding	ERV_0546527	downstream	same	MER21-int	35524
ENSG00000226688	ENTPD1-AS1	lncRNA	ERV_0549216	downstream	same	THE1A,THE1-int	0
ENSG00000196072	BLOC1S2	protein_coding	ERV_0552632	upstream	same	MLT1L	75078
ENSG00000232823	TXNP1	processed_pseudogene	ERV_0565642	upstream	same	MER41A	4042
ENSG00000232823	TXNP1	processed_pseudogene	ERV_0565647	upstream	same	MER52A	10812
ENSG00000232823	TXNP1	processed_pseudogene	ERV_0565664	upstream	same	MLT1D	27600
ENSG00000177225	GATD1	protein_coding	ERV_0573748	downstream	same	MER65C	11705
ENSG00000255097	AP006259.1	lncRNA	ERV_0578257	upstream	same	MER4D	2057
ENSG00000245522	LINC02709	lncRNA	ERV_0578710	downstream	same	MLT1G,MLT1-int	95882
ENSG00000110700	RPS13	protein_coding	ERV_0583626	downstream	same	MLT1G3	6189
ENSG00000233436	BTBD18	protein_coding	ERV_0607142	downstream	same	LTR49-int	21568
ENSG00000255008	LINC02739	lncRNA	ERV_0608312	downstream	same	MLT2C2	0
ENSG00000167986	DDB1	protein_coding	ERV_0609576	upstream	same	MLT1H	26937
ENSG00000167986	DDB1	protein_coding	ERV_0609581	upstream	same	MER4D	28992
ENSG00000149806	FAU	protein_coding	ERV_0612535	upstream	same	MER65A	1164
ENSG00000270526	SNRPGP19	processed_pseudogene	ERV_0612851	downstream	same	MLT1F	53609
ENSG00000270526	SNRPGP19	processed_pseudogene	ERV_0612864	downstream	same	LTR37B	38896
ENSG00000197345	MRPL21	protein_coding	ERV_0615625	downstream	same	MER21-int,MER21C	10364
ENSG00000197345	MRPL21	protein_coding	ERV_0615630	downstream	same	MER4CL34	11645
ENSG00000197345	MRPL21	protein_coding	ERV_0615641	downstream	same	MER57A-int	3933
ENSG00000285693	AP002381.2	lncRNA	ERV_0618329	downstream	same	MER65A	0
ENSG00000054965	FAM168A	protein_coding	ERV_0619053	upstream	same	MSTB,MST-int	72758
ENSG00000137486	ARRB1	protein_coding	ERV_0620658	upstream	same	MLT1N2	62095
ENSG00000287238	AP002954.2	lncRNA	ERV_0648505	downstream	same	MamGypsy2-int	15688
ENSG00000287238	AP002954.2	lncRNA	ERV_0648552	upstream	same	ERVL-E-int,LTR33,LTR33C	10157
ENSG00000255284	AP006621.3	lncRNA	ERV_0659576	upstream	same	MER21A	24491
ENSG00000247595	SPTY2D1OS	protein_coding	ERV_0675457	downstream	same	LTR8	47960
ENSG00000213593	TMX2	protein_coding	ERV_0706840	downstream	same	MER4B-int,MER4E	0
ENSG00000213593	TMX2	protein_coding	ERV_0706853	downstream	same	MER4B-int,MER4E	0
ENSG00000167995	BEST1	protein_coding	ERV_0710753	upstream	same	MLT1D,MLT1-int	15903
ENSG00000176340	COX8A	protein_coding	ERV_0712831	upstream	same	MER34C2	4702
ENSG00000168439	STIP1	protein_coding	ERV_0713043	upstream	same	MLT1B	8198
ENSG00000173825	TIGD3	protein_coding	ERV_0714327	downstream	same	MER76	1928
ENSG00000285533	RELA-DT	lncRNA	ERV_0714646	downstream	same	MER66-int,MER66A	13069
ENSG00000214659	KRT8P26	processed_pseudogene	ERV_0714690	upstream	same	MER66-int,MER66A	0
ENSG00000214659	KRT8P26	processed_pseudogene	ERV_0714717	downstream	same	MER21C	33641
ENSG00000201684	RN7SKP239	misc_RNA	ERV_0716628	upstream	same	MLT1B	32893
ENSG00000084207	GSTP1	protein_coding	ERV_0717037	downstream	same	MER4B,MER4B-int	93093
ENSG00000149257	SERPINH1	protein_coding	ERV_0725276	downstream	same	ERVL-E-int	5143
ENSG00000233541	RPL31P47	processed_pseudogene	ERV_0768724	upstream	same	MLT1C	2261
ENSG00000197905	TEAD4	protein_coding	ERV_0781804	downstream	same	MER21B	0
ENSG00000269892	AC125494.2	lncRNA	ERV_0785439	upstream	same	LTR13	455
ENSG00000013588	GPRC5A	protein_coding	ERV_0790999	upstream	same	LTR8	14252
ENSG00000276136	AC016957.2	lncRNA	ERV_0807388	downstream	same	ERVL-E-int	0
ENSG00000257225	AC079601.2	lncRNA	ERV_0813397	upstream	same	MER21C	24791
ENSG00000257225	AC079601.2	lncRNA	ERV_0813403	upstream	same	HERVK22-int,LTR22E	12210
ENSG00000224709	OR11M1P	unitary_pseudogene	ERV_0818594	downstream	same	MLT1A0	17330
ENSG00000139537	CCDC65	protein_coding	ERV_0818947	upstream	same	ERVL-B4-int,MLT2B4	2447
ENSG00000066084	DIP2B	protein_coding	ERV_0820765	upstream	same	MLT1N2	87975
ENSG00000066084	DIP2B	protein_coding	ERV_0821173	downstream	same	MER41-int,MER41A	16894
ENSG00000183283	DAZAP2	protein_coding	ERV_0821758	downstream	same	MER21A	0
ENSG00000183283	DAZAP2	protein_coding	ERV_0821765	downstream	same	MLT1F2	0
ENSG00000063046	EIF4B	protein_coding	ERV_0823471	upstream	same	MLT1D	6507
ENSG00000139651	ZNF740	protein_coding	ERV_0823608	upstream	same	MER4CL34	36825
ENSG00000197728	RPS26	protein_coding	ERV_0826457	downstream	same	MLT1B,MLT1-int	21485
ENSG00000135452	TSPAN31	protein_coding	ERV_0828104	upstream	same	MER4-int,MER4A1	70316
ENSG00000075415	SLC25A3	protein_coding	ERV_0864138	upstream	same	ERVL-E-int,LTR33C,MLT2F	2185
ENSG00000174437	ATP2A2	protein_coding	ERV_0876530	downstream	same	MER34D	65544
ENSG00000111335	OAS2	protein_coding	ERV_0879761	upstream	same	ERV3-16A3_I-int,LTR16A1	2642
ENSG00000157782	CABP1	protein_coding	ERV_0889686	upstream	same	HERVL-int,MLT2A2	26193
ENSG00000257097	CLIP1-AS1	lncRNA	ERV_0892135	downstream	same	MLT1A0	45231
ENSG00000275265	AC127002.2	lncRNA	ERV_0892148	upstream	same	MER21C	44690
ENSG00000184992	BRI3BP	polymorphic_pseudogene	ERV_0895062	upstream	same	HERVIP10FH-int,LTR10E	54674
ENSG00000279283	AC131009.4	TEC	ERV_0901657	upstream	same	MER65-int,MER65A	74782
ENSG00000215021	PHB2	protein_coding	ERV_0907802	downstream	same	MER51A	64185
ENSG00000242329	AC007215.1	processed_pseudogene	ERV_0911812	upstream	same	THE1B	9518
ENSG00000139146	SINHCAF	protein_coding	ERV_0922338	downstream	same	PRIMA4-int	0
ENSG00000167767	KRT80	protein_coding	ERV_0933843	downstream	same	MSTB	0
ENSG00000257966	OLA1P3	processed_pseudogene	ERV_0936184	upstream	same	LTR49,LTR49-int	0
ENSG00000196531	NACA	protein_coding	ERV_0936911	downstream	same	MER41-int,MER41B	6485
ENSG00000123329	ARHGAP9	protein_coding	ERV_0937398	downstream	same	MLT1H2,MLT1H-int	29896
ENSG00000111229	ARPC3	protein_coding	ERV_0972180	downstream	same	HERVH-int,LTR7	23755
ENSG00000167272	POP5	protein_coding	ERV_0981922	upstream	same	LTR33	20661
ENSG00000167272	POP5	protein_coding	ERV_0981923	upstream	same	MLT1F	21510
ENSG00000033030	ZCCHC8	protein_coding	ERV_0983870	downstream	same	MER41A	4454
ENSG00000236778	INTS6-AS1	lncRNA	ERV_1021688	downstream	same	MSTB	0
ENSG00000157227	MMP14	protein_coding	ERV_1130732	downstream	same	MLT1F-int	9039
ENSG00000100836	PABPN1	protein_coding	ERV_1131262	downstream	same	MER4B,MER4B-int	8921
ENSG00000276698	AL136295.6	lncRNA	ERV_1131904	downstream	same	MSTB	91
ENSG00000206596	RNU1-27P	snRNA	ERV_1140357	downstream	same	MER67C	2195
ENSG00000165527	ARF6	protein_coding	ERV_1152913	downstream	same	THE1B,THE1-int	39269
ENSG00000140153	WDR20	protein_coding	ERV_1202001	upstream	same	MLT1C	78480
ENSG00000140153	WDR20	protein_coding	ERV_1202018	upstream	same	MLT1N2	66139
ENSG00000100814	CCNB1IP1	protein_coding	ERV_1206902	downstream	same	MSTB,MST-int	36693
ENSG00000169327	OR5AU1	protein_coding	ERV_1207500	upstream	same	MLT1H2	1100
ENSG00000258704	SRP54-AS1	transcribed_unitary_pseudogene	ERV_1215622	upstream	same	THE1B,THE1-int	50949
ENSG00000240023	AL133163.1	processed_pseudogene	ERV_1215964	downstream	same	MER21B	83
ENSG00000100528	CNIH1	protein_coding	ERV_1226475	downstream	same	LTR12C	28655
ENSG00000259428	HMGB3P26	processed_pseudogene	ERV_1260796	downstream	same	ERV3-16A3_I-int	8382
ENSG00000243904	RPSAP5	processed_pseudogene	ERV_1260889	upstream	same	LTR54,MER57A-int	57528
ENSG00000128739	SNRPN	protein_coding	ERV_1266595	downstream	same	MLT1A1,MLT1-int	0
ENSG00000244879	GABPB1-AS1	lncRNA	ERV_1289156	downstream	same	MER21-int,MER21C	15134
ENSG00000275345	AC091167.5	lncRNA	ERV_1328442	upstream	same	LTR18B	1295
ENSG00000104067	TJP1	protein_coding	ERV_1344589	downstream	same	MLT1A	18930
ENSG00000137806	NDUFAF1	protein_coding	ERV_1351487	downstream	same	MLT1F	94513
ENSG00000180979	LRRC57	protein_coding	ERV_1352506	downstream	same	THE1D,THE1-int	39127
ENSG00000170236	USP50	protein_coding	ERV_1357653	downstream	same	MER50	98254
ENSG00000166477	LEO1	protein_coding	ERV_1358779	downstream	same	ERVL-B4-int	2381
ENSG00000259438	MAPK6-DT	lncRNA	ERV_1358828	downstream	same	ERV3-16A3_I-int,LTR16A	7407
ENSG00000185088	RPS27L	protein_coding	ERV_1366211	upstream	same	MamGyp-int,MamGypLTR1c	3312
ENSG00000174498	IGDCC3	protein_coding	ERV_1368040	downstream	same	LTR12C	25490
ENSG00000138629	UBL7	protein_coding	ERV_1375354	upstream	same	ERV3-16A3_I-int,LTR16A	32648
ENSG00000080644	CHRNA3	protein_coding	ERV_1378274	downstream	same	MSTA	68037
ENSG00000219027	RPS3AP2	processed_pseudogene	ERV_1395104	upstream	same	LTR8	55274
ENSG00000184602	SNN	protein_coding	ERV_1406623	upstream	same	MER34C2	87184
ENSG00000166851	PLK1	protein_coding	ERV_1421792	upstream	same	MER68,MER68-int	367
ENSG00000196993	NPIPB9	protein_coding	ERV_1428163	upstream	same	ERVL-E-int,LTR41B	55246
ENSG00000251417	AC145285.2	lncRNA	ERV_1428325	upstream	same	ERVL-E-int,LTR41B	0
ENSG00000251417	AC145285.2	lncRNA	ERV_1428351	downstream	same	MER50	1921
ENSG00000196296	ATP2A1	protein_coding	ERV_1428480	downstream	same	MLT1J	10881
ENSG00000213658	LAT	protein_coding	ERV_1428591	downstream	same	MLT1K	201
ENSG00000250616	AC012645.1	lncRNA	ERV_1429938	downstream	same	HERVIP10B3-int,LTR10B2	0
ENSG00000260083	MIR762HG	lncRNA	ERV_1430979	upstream	same	ERVL-E-int,LTR41B	16579
ENSG00000260911	AC135050.3	lncRNA	ERV_1431238	downstream	same	MLT1I,MLT1-int	0
ENSG00000087237	CETP	protein_coding	ERV_1445756	upstream	same	ERVL-B4-int,MLT2C1	11751
ENSG00000186187	ZNRF1	protein_coding	ERV_1464526	downstream	same	MER4-int,MER4A1	7782
ENSG00000034713	GABARAPL2	protein_coding	ERV_1465109	downstream	same	MLT1C	19223
ENSG00000166451	CENPN	protein_coding	ERV_1470580	downstream	same	LTR06,LTR49-int	0
ENSG00000167513	CDT1	protein_coding	ERV_1478592	downstream	same	MLT1D	0
ENSG00000167526	RPL13	protein_coding	ERV_1479243	downstream	same	THE1D	59354
ENSG00000103126	AXIN1	protein_coding	ERV_1479916	downstream	same	MLT1F1	49736
ENSG00000198736	MSRB1	protein_coding	ERV_1480800	downstream	same	ERVL-B4-int	985
ENSG00000140986	RPL3L	protein_coding	ERV_1480824	upstream	same	LTR12C	0
ENSG00000277602	AC005363.2	lncRNA	ERV_1480848	upstream	same	MLT1D	40106
ENSG00000205913	SRRM2-AS1	lncRNA	ERV_1481301	downstream	same	HERVK13-int,LTR13	66539
ENSG00000130182	ZSCAN10	protein_coding	ERV_1481579	downstream	same	THE1D,THE1-int	17520
ENSG00000262117	BCAR4	lncRNA	ERV_1489372	downstream	same	MER41G	19291
ENSG00000262117	BCAR4	lncRNA	ERV_1489393	downstream	same	MER21A	1710
ENSG00000134419	RPS15A	protein_coding	ERV_1496051	downstream	same	LOR1-int	49409
ENSG00000134419	RPS15A	protein_coding	ERV_1496104	downstream	same	MLT1I	2584
ENSG00000158486	DNAH3	protein_coding	ERV_1498229	downstream	same	MSTD,MST-int	4034
ENSG00000004779	NDUFAB1	protein_coding	ERV_1500768	downstream	same	MLT1F	57821
ENSG00000134398	AC008870.1	protein_coding	ERV_1500923	downstream	same	MLT1J	21623
ENSG00000134398	AC008870.1	protein_coding	ERV_1500925	downstream	same	MLT1K	20658
ENSG00000275807	AC145285.6	lncRNA	ERV_1506100	upstream	same	MER21C	33557
ENSG00000169221	TBC1D10B	protein_coding	ERV_1507437	downstream	same	MLT1D	5913
ENSG00000169951	ZNF764	protein_coding	ERV_1507637	downstream	same	HERVFH21-int,LTR21A	5006
ENSG00000181019	NQO1	protein_coding	ERV_1527580	downstream	same	THE1A,THE1-int	69227
ENSG00000181019	NQO1	protein_coding	ERV_1527641	upstream	same	MLT2B1	3930
ENSG00000090861	AARS1	protein_coding	ERV_1528134	downstream	same	MER51-int	1909
ENSG00000270945	HSPE1P7	processed_pseudogene	ERV_1531181	upstream	same	ERV3-16A3_I-int,LTR16B2	0
ENSG00000270945	HSPE1P7	processed_pseudogene	ERV_1531242	upstream	same	MLT1H	58599
ENSG00000153774	CFDP1	protein_coding	ERV_1531927	downstream	same	MER4B	0
ENSG00000260177	AC126696.1	lncRNA	ERV_1541386	downstream	same	MER4A1	0
ENSG00000184811	TRARG1	protein_coding	ERV_1544289	downstream	same	MLT1A0	25719
ENSG00000262777	AC032044.1	lncRNA	ERV_1544485	downstream	same	MLT1K	36798
ENSG00000279641	AC120057.3	TEC	ERV_1550999	upstream	same	ERVL-E-int	91989
ENSG00000239697	TNFSF12	protein_coding	ERV_1551406	upstream	same	PABL_A	15767
ENSG00000280046	AC104581.4	TEC	ERV_1551834	downstream	same	MLT1H	52554
ENSG00000178921	PFAS	protein_coding	ERV_1552183	upstream	same	MER50C	46368
ENSG00000178921	PFAS	protein_coding	ERV_1552306	downstream	same	MER4-int,MER4A1	35882
ENSG00000265749	AC135178.4	lncRNA	ERV_1552380	downstream	same	MLT1C	0
ENSG00000170315	UBB	protein_coding	ERV_1560427	downstream	same	MER21A	1815
ENSG00000265095	FTLP12	processed_pseudogene	ERV_1560449	downstream	same	MER4B	5148
ENSG00000265095	FTLP12	processed_pseudogene	ERV_1560454	downstream	same	LTR5A	7967
ENSG00000175061	SNHG29	lncRNA	ERV_1560516	downstream	same	MLT1F1	0
ENSG00000205266	KRT17P5	transcribed_unprocessed_pseudogene	ERV_1562559	upstream	same	MLT1C,MLT1-int	0
ENSG00000108448	TRIM16L	protein_coding	ERV_1562775	upstream	same	LTR37-int	42800
ENSG00000278867	AC090616.6	TEC	ERV_1572435	downstream	same	MLT1C	16325
ENSG00000264083	AC005899.2	lncRNA	ERV_1572882	upstream	same	MSTA,MST-int	0
ENSG00000264083	AC005899.2	lncRNA	ERV_1572891	downstream	same	MER41D	3991
ENSG00000108691	CCL2	protein_coding	ERV_1574794	downstream	same	MLT1G,MLT1-int	3547
ENSG00000267185	PTP4A2P1	processed_pseudogene	ERV_1583756	upstream	same	MER84	0
ENSG00000184988	TMEM106A	protein_coding	ERV_1584662	downstream	same	LTR13	15475
ENSG00000184988	TMEM106A	protein_coding	ERV_1584714	downstream	same	LTR13	54789
ENSG00000184988	TMEM106A	protein_coding	ERV_1584729	downstream	same	LTR13	65828
ENSG00000267505	AC005180.2	lncRNA	ERV_1586636	downstream	same	LTR8	41649
ENSG00000178852	EFCAB13	protein_coding	ERV_1589620	downstream	same	LTR38B	29141
ENSG00000015532	XYLT2	protein_coding	ERV_1592849	upstream	same	ERV3-16A3_I-int,LTR16A	19898
ENSG00000285829	AC005921.5	lncRNA	ERV_1593350	upstream	same	MER72	8919
ENSG00000285829	AC005921.5	lncRNA	ERV_1593352	upstream	same	MER110	8285
ENSG00000011260	UTP18	protein_coding	ERV_1594028	downstream	same	MER4-int,MER4A1	13138
ENSG00000270264	NDUFB8P2	processed_pseudogene	ERV_1602580	upstream	same	MLT1F,MLT1F-int	16676
ENSG00000271605	MILR1	protein_coding	ERV_1607349	upstream	same	MER41-int	23705
ENSG00000271605	MILR1	protein_coding	ERV_1607422	downstream	same	MLT1L	8572
ENSG00000182481	KPNA2	protein_coding	ERV_1611353	upstream	same	MLT1F1	28288
ENSG00000182481	KPNA2	protein_coding	ERV_1611426	downstream	same	MLT2B4	21664
ENSG00000232724	TRIM80P	unitary_pseudogene	ERV_1618580	upstream	same	HERVK14-int,LTR14A	43786
ENSG00000267065	LINC02080	lncRNA	ERV_1620701	upstream	same	MER4D0	9144
ENSG00000287539	AC022966.3	lncRNA	ERV_1622795	upstream	same	MER21A	58481
ENSG00000173821	RNF213	protein_coding	ERV_1624231	downstream	same	ERVL-B4-int	0
ENSG00000182612	TSPAN10	protein_coding	ERV_1625281	downstream	same	LTR39,LTR39-int	8215
ENSG00000169750	RAC3	protein_coding	ERV_1625587	downstream	same	MER4A1	32289
ENSG00000108518	PFN1	protein_coding	ERV_1630648	downstream	same	LTR8	17975
ENSG00000141505	ASGR1	protein_coding	ERV_1632393	downstream	same	LOR1b	51179
ENSG00000174282	ZBTB4	protein_coding	ERV_1632670	upstream	same	MER61-int,MER61B	38595
ENSG00000179029	TMEM107	protein_coding	ERV_1633170	downstream	same	MLT1K	894
ENSG00000178977	LINC00324	lncRNA	ERV_1633277	upstream	same	MER21C	55863
ENSG00000184619	KRBA2	protein_coding	ERV_1633374	downstream	same	MLT1G1	0
ENSG00000166582	CENPV	protein_coding	ERV_1639396	downstream	same	MLT1B,MLT1-int	92014
ENSG00000181350	LRRC75A	protein_coding	ERV_1639581	downstream	same	LTR2C	36180
ENSG00000279762	AC005899.9	lncRNA	ERV_1649105	downstream	same	MSTA	0
ENSG00000172716	SLFN11	protein_coding	ERV_1651404	downstream	same	MLT1A	0
ENSG00000278540	ACACA	protein_coding	ERV_1652902	downstream	same	MER51-int,MER51B	0
ENSG00000279199	AC068669.1	TEC	ERV_1655478	upstream	same	MSTA	89851
ENSG00000173805	HAP1	protein_coding	ERV_1656511	downstream	same	MSTD	24017
ENSG00000173805	HAP1	protein_coding	ERV_1656544	downstream	same	MER34A1	0
ENSG00000131473	ACLY	protein_coding	ERV_1656753	upstream	same	MER50B	14953
ENSG00000236383	CCDC200	protein_coding	ERV_1657954	downstream	same	ERV3-16A3_I-int	0
ENSG00000236383	CCDC200	protein_coding	ERV_1657976	downstream	same	ERV3-16A3_I-int	0
ENSG00000236383	CCDC200	protein_coding	ERV_1657984	downstream	same	ERV3-16A3_I-int	0
ENSG00000236383	CCDC200	protein_coding	ERV_1658019	upstream	same	THE1B,THE1-int	12688
ENSG00000188825	LINC00910	lncRNA	ERV_1658043	downstream	same	MER11C	0
ENSG00000087152	ATXN7L3	protein_coding	ERV_1658787	downstream	same	LTR13A	31098
ENSG00000267750	RUNDC3A-AS1	lncRNA	ERV_1658895	downstream	same	ERVL-E-int	69
ENSG00000276728	AC142472.1	lncRNA	ERV_1659686	upstream	same	MLT1C	35539
ENSG00000159224	GIP	protein_coding	ERV_1662916	upstream	same	MLT1D	96367
ENSG00000121058	COIL	protein_coding	ERV_1668263	downstream	same	MER21C	49819
ENSG00000182628	SKA2	protein_coding	ERV_1670227	upstream	same	MER61B	87358
ENSG00000108423	TUBD1	protein_coding	ERV_1670822	downstream	same	MER4B	3872
ENSG00000266943	RPSAP66	processed_pseudogene	ERV_1671455	upstream	same	LTR32	0
ENSG00000266943	RPSAP66	processed_pseudogene	ERV_1671583	upstream	same	MLT1F	99942
ENSG00000261371	PECAM1	protein_coding	ERV_1674484	downstream	same	MLT1D	0
ENSG00000256525	POLG2	protein_coding	ERV_1674553	downstream	same	MLT1D	9536
ENSG00000256525	POLG2	protein_coding	ERV_1674558	downstream	same	LTR16E2	6168
ENSG00000263786	AC022211.2	lncRNA	ERV_1682019	downstream	same	LTR39	26904
ENSG00000188612	SUMO2	protein_coding	ERV_1682058	downstream	same	MER41A	6875
ENSG00000132471	WBP2	protein_coding	ERV_1682582	downstream	same	LTR7B	78051
ENSG00000161547	SRSF2	protein_coding	ERV_1683314	downstream	same	MLT1A0	2556
ENSG00000161547	SRSF2	protein_coding	ERV_1683384	upstream	same	MER21C	59092
ENSG00000185527	PDE6G	protein_coding	ERV_1686640	downstream	same	LTR8	11312
ENSG00000214087	ARL16	protein_coding	ERV_1686676	downstream	same	LTR52	7500
ENSG00000266835	GAPLINC	lncRNA	ERV_1690605	upstream	same	MLT1J,MLT1J-int	42161
ENSG00000265496	AC100778.3	lncRNA	ERV_1725852	upstream	same	MLT1E3	13071
ENSG00000261780	LINC02582	lncRNA	ERV_1746613	upstream	same	HERVH-int,LTR7Y	0
ENSG00000141458	NPC1	protein_coding	ERV_1762794	downstream	same	MSTC	12184
ENSG00000177576	C18orf32	protein_coding	ERV_1777609	downstream	same	MSTC	609
ENSG00000177576	C18orf32	protein_coding	ERV_1777618	downstream	same	LTR33	0
ENSG00000268798	AC027307.3	lncRNA	ERV_1796304	downstream	same	LTR2C	490
ENSG00000099840	IZUMO4	protein_coding	ERV_1797009	upstream	same	MER21C	93420
ENSG00000099840	IZUMO4	protein_coding	ERV_1797047	upstream	same	MLT1H1	71875
ENSG00000099840	IZUMO4	protein_coding	ERV_1797073	upstream	same	MLT1G3	58970
ENSG00000104904	OAZ1	protein_coding	ERV_1797325	downstream	same	MSTA	3690
ENSG00000279452	AC006277.1	TEC	ERV_1798162	upstream	same	MER68,MER68-int	25028
ENSG00000077009	NMRK2	protein_coding	ERV_1799610	downstream	same	LTR53	9404
ENSG00000141965	FEM1A	protein_coding	ERV_1800797	downstream	same	MLT1B	21603
ENSG00000130255	RPL36	protein_coding	ERV_1801790	upstream	same	MLT1C	89505
ENSG00000130164	LDLR	protein_coding	ERV_1809256	downstream	same	MER83	0
ENSG00000130513	GDF15	protein_coding	ERV_1819220	downstream	same	LTR5B	13292
ENSG00000221983	UBA52	protein_coding	ERV_1819438	downstream	same	HERV30-int	41
ENSG00000269019	HOMER3-AS1	lncRNA	ERV_1819786	upstream	same	LTR19B	21766
ENSG00000166359	WDR88	protein_coding	ERV_1829274	upstream	same	LTR12C	94233
ENSG00000167642	SPINT2	protein_coding	ERV_1835160	downstream	same	HERVL40-int,LTR40c	1729
ENSG00000267892	AC022144.1	lncRNA	ERV_1835764	downstream	same	HERVH-int,LTR7,LTR7B	10503
ENSG00000268756	AC104534.1	lncRNA	ERV_1835878	downstream	same	HERV9NC-int,LTR12C	0
ENSG00000268756	AC104534.1	lncRNA	ERV_1835925	downstream	same	LTR49-int	39974
ENSG00000279759	AC118344.4	TEC	ERV_1837674	upstream	same	MER34C2	62701
ENSG00000279759	AC118344.4	TEC	ERV_1837675	upstream	same	MER34C2	61686
ENSG00000279759	AC118344.4	TEC	ERV_1837677	upstream	same	MER34-int	57627
ENSG00000279759	AC118344.4	TEC	ERV_1837684	upstream	same	MER34B-int	51611
ENSG00000277453	AC010271.2	lncRNA	ERV_1837892	downstream	same	LTR16D2	12816
ENSG00000213889	PPM1N	protein_coding	ERV_1843939	downstream	same	MLT1J1	39570
ENSG00000213889	PPM1N	protein_coding	ERV_1843955	downstream	same	MLT1C	48795
ENSG00000245598	DACT3-AS1	lncRNA	ERV_1845612	downstream	same	LTR5B	90925
ENSG00000160007	ARHGAP35	protein_coding	ERV_1846006	downstream	same	MLT1D	53980
ENSG00000160007	ARHGAP35	protein_coding	ERV_1846011	downstream	same	MLT1C	56276
ENSG00000134830	C5AR2	protein_coding	ERV_1846425	downstream	same	HERVH-int,LTR7	45500
ENSG00000087074	PPP1R15A	protein_coding	ERV_1848458	upstream	same	LTR6A	41792
ENSG00000087074	PPP1R15A	protein_coding	ERV_1848533	downstream	same	MER41B	6220
ENSG00000087074	PPP1R15A	protein_coding	ERV_1848543	downstream	same	LTR5_Hs	13578
ENSG00000104808	DHDH	protein_coding	ERV_1848610	downstream	same	LTR5B	0
ENSG00000087086	FTL	protein_coding	ERV_1848660	downstream	same	THE1D	6130
ENSG00000177380	PPFIA3	protein_coding	ERV_1848954	downstream	same	HERVL40-int,LTR40a,LTR40c	71154
ENSG00000104870	FCGRT	protein_coding	ERV_1849316	downstream	same	MLT1D	0
ENSG00000104870	FCGRT	protein_coding	ERV_1849319	downstream	same	MLT2B4	0
ENSG00000169169	CPT1C	protein_coding	ERV_1849586	downstream	same	MLT1F1	2515
ENSG00000169169	CPT1C	protein_coding	ERV_1849592	downstream	same	MER66-int,MER66D	6957
ENSG00000169169	CPT1C	protein_coding	ERV_1849597	downstream	same	LTR14B	9368
ENSG00000267265	AC011476.3	lncRNA	ERV_1856041	downstream	same	HERVH-int,LTR7B	74719
ENSG00000108107	RPL28	protein_coding	ERV_1856410	downstream	same	MLT1E	0
ENSG00000130726	TRIM28	protein_coding	ERV_1859783	upstream	same	MLT1E2	22413
ENSG00000099821	POLRMT	protein_coding	ERV_1860174	downstream	same	HERVIP10B3-int,LTR10B2	45323
ENSG00000176533	GNG7	protein_coding	ERV_1861705	downstream	same	MLT1D	8503
ENSG00000011132	APBA3	protein_coding	ERV_1862993	downstream	same	MLT1D,MLT1-int	10821
ENSG00000130816	DNMT1	protein_coding	ERV_1869434	downstream	same	MLT1B	8213
ENSG00000105650	PDE4C	protein_coding	ERV_1877831	downstream	same	MER34B-int	24639
ENSG00000105650	PDE4C	protein_coding	ERV_1877844	downstream	same	MER34	21865
ENSG00000105669	COPE	protein_coding	ERV_1878499	downstream	same	MLT1C	0
ENSG00000236144	TMEM147-AS1	lncRNA	ERV_1887448	upstream	same	HERVK-int	26498
ENSG00000161281	COX7A1	protein_coding	ERV_1888020	upstream	same	MamRep1151	1882
ENSG00000161281	COX7A1	protein_coding	ERV_1888023	upstream	same	HERVH-int,LTR7Y	3026
ENSG00000161281	COX7A1	protein_coding	ERV_1888024	upstream	same	ERVL-E-int	8580
ENSG00000262484	CCER2	protein_coding	ERV_1890538	upstream	same	MER68-int	94432
ENSG00000268510	IFNL3P1	unprocessed_pseudogene	ERV_1890817	downstream	same	MLT1L	5774
ENSG00000105193	RPS16	protein_coding	ERV_1890989	downstream	same	MLT2C1	33886
ENSG00000105193	RPS16	protein_coding	ERV_1890990	downstream	same	ERVL-int	33434
ENSG00000176401	EID2B	protein_coding	ERV_1891095	downstream	same	MLT1K	21423
ENSG00000176401	EID2B	protein_coding	ERV_1891098	downstream	same	MSTB	18659
ENSG00000174521	TTC9B	protein_coding	ERV_1891610	downstream	same	MLT1J	13100
ENSG00000123810	B9D2	protein_coding	ERV_1892816	upstream	same	LTR24	2653
ENSG00000123810	B9D2	protein_coding	ERV_1892835	upstream	same	MLT1G	15553
ENSG00000105427	CNFN	protein_coding	ERV_1893575	downstream	same	LTR33A_	8632
ENSG00000266903	AC243964.3	lncRNA	ERV_1895460	upstream	same	MLT1C	35974
ENSG00000266903	AC243964.3	lncRNA	ERV_1895462	upstream	same	MSTB1	37018
ENSG00000170684	ZNF296	protein_coding	ERV_1895800	downstream	same	MLT1J	35462
ENSG00000170684	ZNF296	protein_coding	ERV_1895810	downstream	same	MLT1J	25785
ENSG00000177464	GPR4	protein_coding	ERV_1896414	downstream	same	LTR8	6681
ENSG00000277531	PNMA8C	protein_coding	ERV_1897174	downstream	same	MER21-int,MER21B	57318
ENSG00000230510	PPP5D1	protein_coding	ERV_1897307	downstream	same	MamGyp-int	9702
ENSG00000130748	TMEM160	protein_coding	ERV_1897811	downstream	same	MER21C	70628
ENSG00000130748	TMEM160	protein_coding	ERV_1897873	upstream	same	HERVH-int,LTR7B	1245
ENSG00000105327	BBC3	protein_coding	ERV_1898105	downstream	same	MSTD	2160
ENSG00000178928	TPRX1	protein_coding	ERV_1898854	upstream	same	LTR37B	11071
ENSG00000087076	HSD17B14	protein_coding	ERV_1899960	downstream	same	LTR10C	25061
ENSG00000104804	TULP2	protein_coding	ERV_1900047	downstream	same	LTR13	3750
ENSG00000104804	TULP2	protein_coding	ERV_1900050	downstream	same	MER41E	2050
ENSG00000104804	TULP2	protein_coding	ERV_1900060	downstream	same	LTR10C	0
ENSG00000104804	TULP2	protein_coding	ERV_1900068	downstream	same	LTR5B	0
ENSG00000104804	TULP2	protein_coding	ERV_1900117	upstream	same	MLT1L	26042
ENSG00000104804	TULP2	protein_coding	ERV_1900119	upstream	same	ERVL47-int,LTR47B4	27782
ENSG00000126467	TSKS	protein_coding	ERV_1900944	downstream	same	LTR47A	5523
ENSG00000268006	PTOV1-AS1	lncRNA	ERV_1901036	downstream	same	MLT1F	15251
ENSG00000268006	PTOV1-AS1	lncRNA	ERV_1901058	downstream	same	MLT1F2	0
ENSG00000287001	AC010624.5	lncRNA	ERV_1901327	downstream	same	MER66B	14711
ENSG00000287001	AC010624.5	lncRNA	ERV_1901351	downstream	same	MER66B	0
ENSG00000160439	RDH13	protein_coding	ERV_1905764	downstream	same	MLT1D	0
ENSG00000108106	UBE2S	protein_coding	ERV_1906046	downstream	same	MER21C	0
ENSG00000178935	ZNF552	protein_coding	ERV_1908127	downstream	same	HERVIP10FH-int,LTR10C	0
ENSG00000268230	AC012313.3	lncRNA	ERV_1908628	upstream	same	MLT1D	36069
ENSG00000272754	AL133245.1	lncRNA	ERV_1938025	downstream	same	MER31-int,MER31A	30517
ENSG00000229831	AC108039.2	processed_pseudogene	ERV_1964523	upstream	same	MLT1J	45531
ENSG00000277498	AC107081.3	unprocessed_pseudogene	ERV_1964641	downstream	same	ERVL-int	3077
ENSG00000225392	AC016700.1	processed_pseudogene	ERV_1972306	downstream	same	LTR12C	45282
ENSG00000225392	AC016700.1	processed_pseudogene	ERV_1972389	downstream	same	HERVL18-int,LTR18C	98752
ENSG00000217702	AC073263.1	lncRNA	ERV_1975995	downstream	same	MLT1K	0
ENSG00000287625	AC022210.2	lncRNA	ERV_1985023	downstream	same	MER21C	0
ENSG00000168906	MAT2A	protein_coding	ERV_1985610	upstream	same	LTR54,MER57A-int	40961
ENSG00000204685	STARD7-AS1	lncRNA	ERV_1991975	downstream	same	HUERS-P1-int,LTR8	0
ENSG00000144130	NT5DC4	protein_coding	ERV_2005950	downstream	same	MamRep605	0
ENSG00000226789	AC110926.1	processed_pseudogene	ERV_2018657	downstream	same	MLT1C,MLT1-int	45132
ENSG00000115520	COQ10B	protein_coding	ERV_2076743	downstream	same	LTR10C	7927
ENSG00000196290	NIF3L1	protein_coding	ERV_2079669	upstream	same	LTR38B	19856
ENSG00000119013	NDUFB3	protein_coding	ERV_2079826	upstream	same	MER21-int	64739
ENSG00000264275	RN7SL753P	misc_RNA	ERV_2081193	upstream	same	MLT1J2	20239
ENSG00000233538	AC017104.3	lncRNA	ERV_2107753	upstream	same	MER50	12057
ENSG00000042493	CAPG	protein_coding	ERV_2170026	downstream	same	MER4-int,MER4A1	10483
ENSG00000168878	SFTPB	protein_coding	ERV_2170294	downstream	same	ERVL-E-int,LTR41	4589
ENSG00000132305	IMMT	protein_coding	ERV_2170729	upstream	same	MLT1M	15140
ENSG00000075568	TMEM131	protein_coding	ERV_2175515	downstream	same	MER41D	89412
ENSG00000237753	AC079922.2	lncRNA	ERV_2184420	downstream	same	ERVL-B4-int	19288
ENSG00000115524	SF3B1	protein_coding	ERV_2232226	upstream	same	HERV16-int	3008
ENSG00000115524	SF3B1	protein_coding	ERV_2232275	upstream	same	LTR47A	42865
ENSG00000162944	RFTN2	protein_coding	ERV_2232367	downstream	same	MLT1D	11330
ENSG00000013441	CLK1	protein_coding	ERV_2234215	downstream	same	MLT1A0,MLT1-int	15421
ENSG00000183671	GPR1	protein_coding	ERV_2238123	downstream	same	THE1B,THE1-int	4659
ENSG00000287529	AC068946.3	lncRNA	ERV_2246150	upstream	same	LTR12C	414
ENSG00000172799	ZBTB8OSP2	processed_pseudogene	ERV_2254072	downstream	same	HERVH-int,LTR7C	1529
ENSG00000168393	DTYMK	protein_coding	ERV_2260374	upstream	same	MLT1B	3341
ENSG00000168393	DTYMK	protein_coding	ERV_2260455	upstream	same	MER4-int,MER4A1	91651
ENSG00000228293	AL049712.1	lncRNA	ERV_2263721	upstream	same	MLT1C	2138
ENSG00000228293	AL049712.1	lncRNA	ERV_2263731	downstream	same	HERVL40-int,LTR40c	6161
ENSG00000088888	MAVS	protein_coding	ERV_2264997	downstream	same	MLT1A0	0
ENSG00000125779	PANK2	protein_coding	ERV_2265030	downstream	same	MER21B	0
ENSG00000214612	RPS19P1	processed_pseudogene	ERV_2278411	upstream	same	LTR37-int,LTR37A	0
ENSG00000235065	RPL24P2	processed_pseudogene	ERV_2280568	downstream	same	MLT1E	50399
ENSG00000100994	PYGB	protein_coding	ERV_2283585	downstream	same	MER57A-int	0
ENSG00000226465	AL390198.1	lncRNA	ERV_2283970	upstream	same	MER4E1	993
ENSG00000101052	IFT52	protein_coding	ERV_2300100	upstream	same	THE1D	89159
ENSG00000101052	IFT52	protein_coding	ERV_2300287	downstream	same	MLT1G3	3807
ENSG00000177410	ZFAS1	lncRNA	ERV_2307262	downstream	same	MER11C	0
ENSG00000229222	KRT18P4	processed_pseudogene	ERV_2308241	downstream	same	MER65-int,MER65A	765
ENSG00000101132	PFDN4	protein_coding	ERV_2313629	upstream	same	MLT1E2	51364
ENSG00000092758	COL9A3	protein_coding	ERV_2321669	downstream	same	ERVL-E-int,MLT2F	29678
ENSG00000125875	TBC1D20	protein_coding	ERV_2322932	downstream	same	MLT1L	36808
ENSG00000275582	AL031670.1	lncRNA	ERV_2325892	downstream	same	MER89	46460
ENSG00000101412	E2F1	protein_coding	ERV_2343791	upstream	same	MER68B	64897
ENSG00000158445	KCNB1	protein_coding	ERV_2358009	downstream	same	HERVIP10B3-int,LTR10B1	5880
ENSG00000198862	LTN1	protein_coding	ERV_2379750	downstream	same	ERVL-B4-int,MLT2B1	52024
ENSG00000264462	MIR3648-2	miRNA	ERV_2392936	downstream	same	MSTA,MST-int	19366
ENSG00000185838	GNB1L	protein_coding	ERV_2464906	upstream	same	MER31-int	88967
ENSG00000099899	TRMT2A	protein_coding	ERV_2464979	downstream	same	MER31-int,MER31A	34749
ENSG00000100348	TXN2	protein_coding	ERV_2479072	downstream	same	MLT1A0	20080
ENSG00000196588	MRTFA	protein_coding	ERV_2482881	upstream	same	ERVL-E-int,LTR16E2	21259
ENSG00000100138	SNU13	protein_coding	ERV_2484030	downstream	same	MLT1F	3516
ENSG00000254999	BRK1	protein_coding	ERV_2499773	downstream	same	LTR19B	7364
ENSG00000174748	RPL15	protein_coding	ERV_2512611	downstream	same	MLT1J2	0
ENSG00000153551	CMTM7	protein_coding	ERV_2520128	downstream	same	MLT1D	38398
ENSG00000236165	PRADC1P1	processed_pseudogene	ERV_2524055	upstream	same	MLT1A1	14802
ENSG00000163808	KIF15	protein_coding	ERV_2530766	upstream	same	LOR1-int	9730
ENSG00000076201	PTPN23	protein_coding	ERV_2533233	upstream	same	MSTB,MST-int	18195
ENSG00000232112	TMA7	protein_coding	ERV_2534699	downstream	same	MLT1A,MLT1-int	43999
ENSG00000232112	TMA7	protein_coding	ERV_2534748	downstream	same	ERVL-B4-int	65732
ENSG00000232112	TMA7	protein_coding	ERV_2534767	downstream	same	MLT1C,MLT1-int	82384
ENSG00000179564	LSMEM2	protein_coding	ERV_2536671	downstream	same	MER4-int,MER4A1	16864
ENSG00000163932	PRKCD	protein_coding	ERV_2539245	downstream	same	MLT2B2	86033
ENSG00000081154	PCNP	protein_coding	ERV_2578609	downstream	same	MER68	22701
ENSG00000156959	LHFPL4	protein_coding	ERV_2670245	upstream	same	HUERS-P1-int,LTR8	76552
ENSG00000186162	CIDECP1	transcribed_unprocessed_pseudogene	ERV_2670718	upstream	same	MLT1E2	98287
ENSG00000206560	ANKRD28	protein_coding	ERV_2675414	downstream	same	MER11B	0
ENSG00000287502	AC092418.3	lncRNA	ERV_2702723	downstream	same	MER57A-int	3133
ENSG00000287502	AC092418.3	lncRNA	ERV_2702728	downstream	same	MER57A-int	1944
ENSG00000242299	AC073861.1	processed_pseudogene	ERV_2726664	upstream	same	MLT1A0	41453
ENSG00000177565	TBL1XR1	protein_coding	ERV_2771541	downstream	same	MLT1D,MLT1-int	27175
ENSG00000185818	NAT8L	protein_coding	ERV_2787882	upstream	same	ERV24_Prim-int,LTR23	1191
ENSG00000163993	S100P	protein_coding	ERV_2792207	upstream	same	MLT1B,MLT1-int	40612
ENSG00000226950	DANCR	lncRNA	ERV_2832771	downstream	same	LTR21A	0
ENSG00000163738	MTHFD2L	protein_coding	ERV_2850328	upstream	same	MER41C,PRIMA41-int	20559
ENSG00000145425	RPS3A	protein_coding	ERV_2913309	downstream	same	HERVL40-int,LTR40c	7153
ENSG00000251131	AC025171.3	lncRNA	ERV_3087739	downstream	same	MER4-int	0
ENSG00000134056	MRPS36	protein_coding	ERV_3105986	upstream	same	MLT1A1,MLT1-int	2636
ENSG00000271045	NDUFB9P1	processed_pseudogene	ERV_3106079	upstream	same	LTR24B	53343
ENSG00000175414	ARL10	protein_coding	ERV_3200379	downstream	same	MLT1C	0
ENSG00000145911	N4BP3	protein_coding	ERV_3202447	downstream	same	MLT1A0	92291
ENSG00000222448	RN7SKP150	misc_RNA	ERV_3204162	downstream	same	MER21B	78881
ENSG00000188002	AC026412.1	transcribed_unprocessed_pseudogene	ERV_3206180	downstream	same	HERVK9-int,MER9a3	11384
ENSG00000177738	AC025171.1	lncRNA	ERV_3228202	upstream	same	HERVL40-int,LTR40a	82442
ENSG00000112972	HMGCS1	protein_coding	ERV_3228231	downstream	same	MER51-int,MER51B	98882
ENSG00000183323	CCDC125	protein_coding	ERV_3240896	downstream	same	LTR12	97810
ENSG00000183323	CCDC125	protein_coding	ERV_3240945	downstream	same	MLT1I,MLT1-int	67918
ENSG00000249437	NAIP	protein_coding	ERV_3242286	downstream	same	MER76-int	0
ENSG00000229738	AC010240.2	processed_pseudogene	ERV_3276227	downstream	same	LTR1F2	32247
ENSG00000112981	NME5	protein_coding	ERV_3279751	upstream	same	MLT1C	93954
ENSG00000113013	HSPA9	protein_coding	ERV_3279986	downstream	same	MER21C	53996
ENSG00000120137	PANK3	protein_coding	ERV_3301935	downstream	same	MLT1I,MLT1-int	9047
ENSG00000048162	NOP16	protein_coding	ERV_3308362	downstream	same	MER57A-int,MER57C1	2188
ENSG00000145912	NHP2	protein_coding	ERV_3309815	downstream	same	LTR5B	92445
ENSG00000244945	AC136604.2	lncRNA	ERV_3311023	upstream	same	ERVL-E-int,LTR16E2	54645
ENSG00000112308	C6orf62	protein_coding	ERV_3328078	downstream	same	MER4-int,MER4A1	20940
ENSG00000204531	POU5F1	protein_coding	ERV_3332388	upstream	same	Harlequin-int,LTR2B	1135
ENSG00000219797	PPIAP9	processed_pseudogene	ERV_3332592	upstream	same	MSTD	3028
ENSG00000204386	NEU1	protein_coding	ERV_3332798	downstream	same	MSTA	19749
ENSG00000203362	POLH-AS1	lncRNA	ERV_3341862	downstream	same	MER21B	2640
ENSG00000135314	KHDC1	protein_coding	ERV_3356764	downstream	same	MER110	0
ENSG00000271986	RN7SL827P	misc_RNA	ERV_3356981	downstream	same	MLT1A1	2981
ENSG00000204540	PSORS1C1	protein_coding	ERV_3440046	downstream	same	LTR43,LTR43-int	63359
ENSG00000204387	SNHG32	lncRNA	ERV_3440651	downstream	same	LTR24B	11768
ENSG00000166278	C2	protein_coding	ERV_3440729	downstream	same	MLT2C2	0
ENSG00000240065	PSMB9	protein_coding	ERV_3441583	downstream	same	MSTD	43341
ENSG00000096433	ITPR3	protein_coding	ERV_3442281	upstream	same	MLT1H,MLT1H-int	58219
ENSG00000064999	ANKS1A	protein_coding	ERV_3443992	downstream	same	MER4D1	0
ENSG00000118482	PHF3	protein_coding	ERV_3468341	upstream	same	MLT1K	35886
ENSG00000135297	MTO1	protein_coding	ERV_3476146	downstream	same	THE1A	0
ENSG00000155115	GTF3C6	protein_coding	ERV_3506669	upstream	same	MamGypLTR1a	7596
ENSG00000155115	GTF3C6	protein_coding	ERV_3506692	downstream	same	MLT1J	3571
ENSG00000051620	HEBP2	protein_coding	ERV_3529573	downstream	same	ERV3-16A3_I-int,ERV3-16A3_LTR	0
ENSG00000164674	SYTL3	protein_coding	ERV_3546954	downstream	same	HERVIP10FH-int,LTR10E	0
ENSG00000285886	AC211476.12	lncRNA	ERV_3617863	downstream	same	MER50	21861
ENSG00000205485	AC004980.1	transcribed_unprocessed_pseudogene	ERV_3622947	downstream	same	MER41A	0
ENSG00000188186	LAMTOR4	protein_coding	ERV_3642807	upstream	same	MER4D1	99566
ENSG00000188186	LAMTOR4	protein_coding	ERV_3642846	upstream	same	LTR43	65091
ENSG00000169894	MUC3A	protein_coding	ERV_3643907	upstream	same	HERVL74-int,MER54B	30386
ENSG00000205085	FAM71F2	protein_coding	ERV_3667701	upstream	same	THE1B,THE1-int	8759
ENSG00000122779	TRIM24	protein_coding	ERV_3677137	downstream	same	MLT1C	98821
ENSG00000281189	GHET1	lncRNA	ERV_3686397	downstream	same	HERVL-int,MLT2A1	61882
ENSG00000273151	AC073957.3	lncRNA	ERV_3695280	downstream	same	MSTB	68965
ENSG00000182095	TNRC18	protein_coding	ERV_3698753	upstream	same	MLT1C	90148
ENSG00000182095	TNRC18	protein_coding	ERV_3698757	upstream	same	MLT1C	91299
ENSG00000105968	H2AZ2	protein_coding	ERV_3722342	downstream	same	MLT1K	45223
ENSG00000105968	H2AZ2	protein_coding	ERV_3722413	downstream	same	MLT1D	0
ENSG00000179406	LINC00174	lncRNA	ERV_3732919	upstream	same	LTR24B	2419
ENSG00000272843	AC211476.4	lncRNA	ERV_3738636	downstream	same	LOR1a	82616
ENSG00000277072	STAG3L2	transcribed_unprocessed_pseudogene	ERV_3740866	downstream	same	ERVL-B4-int	0
ENSG00000277072	STAG3L2	transcribed_unprocessed_pseudogene	ERV_3740905	upstream	same	HERV9-int	10615
ENSG00000146722	AC211486.1	transcribed_unprocessed_pseudogene	ERV_3741449	downstream	same	MER50	5822
ENSG00000185040	SPDYE16	protein_coding	ERV_3742594	downstream	same	MER31-int	83290
ENSG00000127989	MTERF1	protein_coding	ERV_3750778	downstream	same	MLT1D	0
ENSG00000160908	ZNF394	protein_coding	ERV_3755832	upstream	same	ERVL-B4-int	48598
ENSG00000166508	MCM7	protein_coding	ERV_3756171	downstream	same	HERV16-int	25309
ENSG00000106384	MOGAT3	protein_coding	ERV_3757147	downstream	same	MER21A	3505
ENSG00000204947	ZNF425	protein_coding	ERV_3786784	upstream	same	MER4D1	1728
ENSG00000104611	SH2D4A	protein_coding	ERV_3809000	downstream	same	MLT1C	0
ENSG00000246130	AC107959.2	lncRNA	ERV_3812640	upstream	same	PABL_A,PABL_A-int	12135
ENSG00000246130	AC107959.2	lncRNA	ERV_3812723	downstream	same	MER83	49395
ENSG00000253930	TNFRSF10A-AS1	lncRNA	ERV_3812761	upstream	same	MER21-int,MER21C	16380
ENSG00000120899	PTK2B	protein_coding	ERV_3816595	upstream	same	MER74A	24268
ENSG00000104691	UBXN8	protein_coding	ERV_3820238	downstream	same	MLT1F1,MLT1F-int	1583
ENSG00000198042	MAK16	protein_coding	ERV_3822639	upstream	same	MLT1H,MLT1H-int	2002
ENSG00000286837	AC087533.1	lncRNA	ERV_3831331	downstream	same	MER41C	0
ENSG00000178460	MCMDC2	protein_coding	ERV_3848260	downstream	same	THE1D,THE1-int	0
ENSG00000175606	TMEM70	protein_coding	ERV_3854399	upstream	same	THE1B,THE1-int	31123
ENSG00000279605	AC067930.5	TEC	ERV_3918070	upstream	same	MLT1A0	28902
ENSG00000279605	AC067930.5	TEC	ERV_3918174	downstream	same	Harlequin-int,LTR2	92164
ENSG00000288096	AC109322.2	lncRNA	ERV_3918426	downstream	same	MLT1D,MLT1-int	60474
ENSG00000178896	EXOSC4	protein_coding	ERV_3918545	upstream	same	ERVL-E-int	1965
ENSG00000185122	HSF1	protein_coding	ERV_3918785	downstream	same	LTR37-int	50568
ENSG00000240694	PNMA2	protein_coding	ERV_3934798	downstream	same	MamGyp-int	0
ENSG00000133872	SARAF	protein_coding	ERV_3937372	downstream	same	ERVL-E-int	6744
ENSG00000133872	SARAF	protein_coding	ERV_3937376	downstream	same	ERVL-B4-int	1512
ENSG00000271081	AC009314.1	processed_pseudogene	ERV_3937891	downstream	same	ERVL-B4-int,MLT2B4	90002
ENSG00000271081	AC009314.1	processed_pseudogene	ERV_3937894	downstream	same	ERVL-E-int	87373
ENSG00000154582	ELOC	protein_coding	ERV_3962347	downstream	same	MER101-int	21317
ENSG00000154582	ELOC	protein_coding	ERV_3962353	downstream	same	MER65-int	15778
ENSG00000260368	AC027373.1	lncRNA	ERV_3978463	upstream	same	MER34B-int	5314
ENSG00000254973	AC105219.4	lncRNA	ERV_4006381	downstream	same	ERVL-E-int	0
ENSG00000261236	BOP1	protein_coding	ERV_4006623	downstream	same	MLT1F	64628
ENSG00000236924	AL162411.1	lncRNA	ERV_4012832	downstream	same	LTR33B	0
ENSG00000236924	AL162411.1	lncRNA	ERV_4012834	downstream	same	MER21B	0
ENSG00000225434	LINC01504	lncRNA	ERV_4053250	downstream	same	MLT1D	0
ENSG00000188152	NUTM2G	protein_coding	ERV_4075053	upstream	same	ERVL-B4-int	31215
ENSG00000136824	SMC2	protein_coding	ERV_4081727	downstream	same	MER70-int,MER70B	1129
ENSG00000268707	AL158151.4	lncRNA	ERV_4108784	upstream	same	MLT1K	5962
ENSG00000172889	EGFL7	protein_coding	ERV_4116076	downstream	same	HERVL40-int	30748
ENSG00000127191	TRAF2	protein_coding	ERV_4116211	upstream	same	MER101-int	6898
ENSG00000188566	NDOR1	protein_coding	ERV_4116455	upstream	same	MLT1C,MLT1-int	27619
ENSG00000181090	EHMT1	protein_coding	ERV_4116774	upstream	same	MLT1C	34005
ENSG00000232176	AL161909.1	processed_pseudogene	ERV_4128167	downstream	same	MER4D1	93139
ENSG00000164976	MYORG	protein_coding	ERV_4136898	downstream	same	THE1B,THE1-int	0
ENSG00000279608	AL353795.3	TEC	ERV_4137273	downstream	same	MER4-int,MER4A	10300
ENSG00000279608	AL353795.3	TEC	ERV_4137294	upstream	same	MLT1D	2207
ENSG00000135018	UBQLN1	protein_coding	ERV_4155830	upstream	same	HERVL40-int,LTR40b	7911
ENSG00000230303	AL353743.2	lncRNA	ERV_4157311	upstream	same	HERVH-int,LTR7	74077
ENSG00000230262	LINC02603	lncRNA	ERV_4162596	upstream	same	PABL_A,PABL_A-int	5601
ENSG00000136881	BAAT	protein_coding	ERV_4168021	downstream	same	MSTA	0
ENSG00000106853	PTGR1	protein_coding	ERV_4174838	downstream	same	MSTA,MST-int	0
ENSG00000136942	RPL35	protein_coding	ERV_4185626	downstream	same	LTR12C	18594
ENSG00000226179	LINC00685	lncRNA	ERV_4195853	upstream	same	MER74B	18778
ENSG00000185291	IL3RA	protein_coding	ERV_4197305	upstream	same	MLT1C	6816
ENSG00000124486	USP9X	protein_coding	ERV_4234608	downstream	same	MER21B	27869
ENSG00000230844	ZNF674-AS1	lncRNA	ERV_4239334	downstream	same	LTR8A	3418
ENSG00000231725	VN1R110P	processed_pseudogene	ERV_4241642	upstream	same	LTR37-int	15706
ENSG00000231725	VN1R110P	processed_pseudogene	ERV_4241645	upstream	same	LTR37-int	11701
ENSG00000187808	SOWAHD	protein_coding	ERV_4291493	upstream	same	THE1B	16417
ENSG00000187808	SOWAHD	protein_coding	ERV_4291500	upstream	same	MLT1G3	14036
ENSG00000187808	SOWAHD	protein_coding	ERV_4291521	downstream	same	MSTB1,MST-int	4554
ENSG00000286366	AC005052.2	lncRNA	ERV_4291535	upstream	same	MLT1H1	14195
ENSG00000225400	RAB28P5	processed_pseudogene	ERV_4306379	upstream	same	MLT1E2	3711
ENSG00000220125	MRPL32P1	processed_pseudogene	ERV_4355472	downstream	same	LTR47B2	865
ENSG00000220125	MRPL32P1	processed_pseudogene	ERV_4355565	upstream	same	MLT1A0,MLT1-int	70741
ENSG00000126768	TIMM17B	protein_coding	ERV_4355754	downstream	same	MER4C	8045
ENSG00000124313	IQSEC2	protein_coding	ERV_4358627	upstream	same	MLT1F2	22198
ENSG00000235416	AC233728.2	processed_pseudogene	ERV_4358765	upstream	same	ERVL-int	25579
ENSG00000147130	ZMYM3	protein_coding	ERV_4366000	downstream	same	MamGypsy2-int	27500
ENSG00000224208	AL590762.3	processed_pseudogene	ERV_4366177	upstream	same	MER4-int,MER4A1	42120
ENSG00000186871	ERCC6L	protein_coding	ERV_4366814	downstream	same	MSTB2,MST-int	43680
ENSG00000010671	BTK	protein_coding	ERV_4380587	upstream	same	MLT1A1	30688
ENSG00000198918	RPL39	protein_coding	ERV_4391599	downstream	same	MLT1A0	14281

## Sheet: SC35MdNS1
Supplementary Table 8: Detailed information about DEHERV-G pairs
The distance between a HERV locus and a gene locus was defined as the distance between their closest edges (0 means that a gene and a HERV overlap).
Gene ID	Gene name	Gene type	HERV ID (HERVd)	Down- or upstream	Direction	HERV type	Distance
ENSG00000121766	ZCCHC17	protein_coding	ERV_0034498	downstream	same	HERVIP10F-int	93620
ENSG00000287064	AL606500.1	lncRNA	ERV_0131153	upstream	same	HERV9NC-int,LTR12C	0
ENSG00000287064	AL606500.1	lncRNA	ERV_0131155	downstream	same	MER9a1	1061
ENSG00000188290	HES4	protein_coding	ERV_0216346	upstream	same	LTR13A	65373
ENSG00000126709	IFI6	protein_coding	ERV_0238545	downstream	same	MER21B	0
ENSG00000116514	RNF19B	protein_coding	ERV_0243767	downstream	same	ERVL-E-int	5093
ENSG00000162654	GBP4	protein_coding	ERV_0284114	downstream	same	LTR7	0
ENSG00000162654	GBP4	protein_coding	ERV_0284115	downstream	same	LTR2B	0
ENSG00000154451	GBP5	protein_coding	ERV_0284150	upstream	same	LTR12C	0
ENSG00000163374	YY1AP1	protein_coding	ERV_0312458	downstream	same	HERV4_I-int,MER51A	0
ENSG00000185745	IFIT1	protein_coding	ERV_0449938	downstream	same	MLT1B	0
ENSG00000185745	IFIT1	protein_coding	ERV_0449941	downstream	same	MER72	0
ENSG00000185745	IFIT1	protein_coding	ERV_0449943	downstream	same	HERV9N-int,LTR12	0
ENSG00000151640	DPYSL4	protein_coding	ERV_0488804	downstream	same	THE1B,THE1-int	9568
ENSG00000151632	AKR1C2	protein_coding	ERV_0492055	downstream	same	MER9a2	757
ENSG00000132256	TRIM5	protein_coding	ERV_0576342	downstream	same	MLT1C	0
ENSG00000255363	LINC02757	lncRNA	ERV_0621702	downstream	same	LTR12C	0
ENSG00000152270	PDE3B	protein_coding	ERV_0671510	upstream	same	LTR12C	51534
ENSG00000287538	AC109635.7	lncRNA	ERV_0704248	upstream	same	LTR12C	0
ENSG00000287538	AC109635.7	lncRNA	ERV_0704270	downstream	same	LTR8B	0
ENSG00000250508	LINC02701	lncRNA	ERV_0718200	upstream	same	HERV3-int,LTR61	0
ENSG00000254885	AP001547.1	lncRNA	ERV_0729292	downstream	same	THE1A,THE1-int	776
ENSG00000111331	OAS3	protein_coding	ERV_0879761	downstream	same	ERV3-16A3_I-int,LTR16A1	0
ENSG00000111335	OAS2	protein_coding	ERV_0879808	downstream	same	MER21C	0
ENSG00000198393	ZNF26	protein_coding	ERV_0902587	upstream	same	MER76,MER76-int	42571
ENSG00000258343	AC090001.1	lncRNA	ERV_0960461	downstream	same	MER50	0
ENSG00000135114	OASL	protein_coding	ERV_0982325	downstream	same	MER89	0
ENSG00000135114	OASL	protein_coding	ERV_0982334	downstream	same	LTR16C	0
ENSG00000176915	ANKLE2	protein_coding	ERV_0991729	downstream	same	MER21B	0
ENSG00000275216	AL161431.1	lncRNA	ERV_1069516	upstream	same	HERVH-int,LTR7Y	0
ENSG00000100867	DHRS2	protein_coding	ERV_1131504	downstream	same	HERV9NC-int,LTR12D	0
ENSG00000187621	TCL6	lncRNA	ERV_1195765	upstream	same	LTR12C	0
ENSG00000136367	ZFHX2	protein_coding	ERV_1209055	upstream	same	LTR12C	27708
ENSG00000197249	SERPINA1	protein_coding	ERV_1254167	downstream	same	THE1A,THE1-int	77166
ENSG00000103966	EHD4	protein_coding	ERV_1352092	downstream	same	MLT1K	0
ENSG00000260103	AC012435.2	transcribed_processed_pseudogene	ERV_1375335	downstream	same	LTR12C	0
ENSG00000140519	RHCG	protein_coding	ERV_1386017	downstream	same	MLT1F2	15491
ENSG00000262668	AJ003147.2	lncRNA	ERV_1396763	downstream	same	MER11A	0
ENSG00000173821	RNF213	protein_coding	ERV_1624327	downstream	same	Harlequin-int,LTR2	0
ENSG00000121060	TRIM25	protein_coding	ERV_1668263	downstream	same	MER21C	0
ENSG00000185361	TNFAIP8L1	protein_coding	ERV_1800513	downstream	same	MLT1C	0
ENSG00000167772	ANGPTL4	protein_coding	ERV_1805779	downstream	same	HERV9NC-int,LTR12C,LTR12D	1208
ENSG00000167772	ANGPTL4	protein_coding	ERV_1805787	downstream	same	LTR12D	4791
ENSG00000268756	AC104534.1	lncRNA	ERV_1835878	downstream	same	HERV9NC-int,LTR12C	0
ENSG00000183709	IFNL2	protein_coding	ERV_1836474	upstream	same	MSTC	32260
ENSG00000086548	CEACAM6	protein_coding	ERV_1839476	downstream	same	MER65-int	0
ENSG00000125735	TNFSF14	protein_coding	ERV_1866021	downstream	same	HERVS71-int,LTR6A	0
ENSG00000105675	ATP4A	protein_coding	ERV_1887448	upstream	same	HERVK-int	8869
ENSG00000174521	TTC9B	protein_coding	ERV_1891571	downstream	same	LTR12C	45352
ENSG00000174521	TTC9B	protein_coding	ERV_1891610	downstream	same	MLT1J	13100
ENSG00000011422	PLAUR	protein_coding	ERV_1894451	downstream	same	MLT1G	0
ENSG00000011422	PLAUR	protein_coding	ERV_1894459	downstream	same	LTR19A	0
ENSG00000167384	ZNF180	protein_coding	ERV_1895216	upstream	same	LTR12C	61894
ENSG00000182013	PNMA8A	protein_coding	ERV_1897307	downstream	same	MamGyp-int	0
ENSG00000105559	PLEKHA4	protein_coding	ERV_1900039	upstream	same	HERVIP10FH-int	0
ENSG00000105559	PLEKHA4	protein_coding	ERV_1900047	upstream	same	LTR13	7605
ENSG00000105559	PLEKHA4	protein_coding	ERV_1900050	upstream	same	MER41E	9409
ENSG00000115271	GCA	protein_coding	ERV_2047633	upstream	same	MLT1E1A	52023
ENSG00000003402	CFLAR	protein_coding	ERV_2079997	downstream	same	LTR5_Hs	0
ENSG00000225963	AC009950.1	lncRNA	ERV_2106637	downstream	same	MLT1H,MLT1H-int	0
ENSG00000185404	SP140L	protein_coding	ERV_2106777	downstream	same	MER34C2	0
ENSG00000067066	SP100	protein_coding	ERV_2106847	downstream	same	LOR1-int,LOR1a	0
ENSG00000134326	CMPK2	protein_coding	ERV_2119996	upstream	same	MER68	18385
ENSG00000115267	IFIH1	protein_coding	ERV_2212769	downstream	same	MLT1B,MLT1-int	0
ENSG00000115267	IFIH1	protein_coding	ERV_2212771	downstream	same	MLT1-int	0
ENSG00000115657	ABCB6	protein_coding	ERV_2246150	downstream	same	LTR12C	7781
ENSG00000205300	AL356414.1	lncRNA	ERV_2326080	upstream	same	MLT1H	14621
ENSG00000205300	AL356414.1	lncRNA	ERV_2326082	upstream	same	MLT1N2	15478
ENSG00000264462	MIR3648-2	miRNA	ERV_2392936	downstream	same	MSTA,MST-int	19366
ENSG00000221963	APOL6	protein_coding	ERV_2445377	downstream	same	MLT1B	0
ENSG00000100342	APOL1	protein_coding	ERV_2446045	downstream	same	LTR57	0
ENSG00000183765	CHEK2	protein_coding	ERV_2472029	upstream	same	MLT2C1	3985
ENSG00000198125	MB	protein_coding	ERV_2478458	upstream	same	MLT1A0	22594
ENSG00000128335	APOL2	protein_coding	ERV_2478909	downstream	same	LTR57	0
ENSG00000240476	LINC00973	lncRNA	ERV_2576551	downstream	same	MER31-int,MER31B	13251
ENSG00000240476	LINC00973	lncRNA	ERV_2576552	downstream	same	THE1B	15266
ENSG00000163840	DTX3L	protein_coding	ERV_2595955	upstream	same	MamGypLTR2c	31726
ENSG00000163840	DTX3L	protein_coding	ERV_2595957	upstream	same	MLT1J-int	29305
ENSG00000138496	PARP9	protein_coding	ERV_2738247	upstream	same	MSTB1	8349
ENSG00000138642	HERC6	protein_coding	ERV_2862989	downstream	same	HERV4_I-int,MER51A	0
ENSG00000153064	BANK1	protein_coding	ERV_2873285	downstream	same	MER57-int,MER57B1	0
ENSG00000138685	FGF2	protein_coding	ERV_2890369	upstream	same	MER57A-int,MER57B2	30430
ENSG00000169248	CXCL11	protein_coding	ERV_2990214	upstream	same	HERV9NC-int,LTR12C	1117
ENSG00000181381	DDX60L	protein_coding	ERV_3040530	downstream	same	MLT1A0	0
ENSG00000181381	DDX60L	protein_coding	ERV_3040568	downstream	same	MER21C	0
ENSG00000179046	TRIML2	protein_coding	ERV_3051584	downstream	same	MLT1A0	0
ENSG00000286169	AHRR	protein_coding	ERV_3052794	upstream	same	HERVK9-int,MER9a3	21875
ENSG00000145506	NKD2	protein_coding	ERV_3053258	downstream	same	MLT1D,MLT1-int	27185
ENSG00000082074	FYB1	protein_coding	ERV_3225961	downstream	same	LTR16B	0
ENSG00000283559	AC139491.6	transcribed_unprocessed_pseudogene	ERV_3308188	downstream	same	MER41C,PRIMA41-int	0
ENSG00000204531	POU5F1	protein_coding	ERV_3332388	upstream	same	Harlequin-int,LTR2B	1135
ENSG00000198563	DDX39B	protein_coding	ERV_3332555	downstream	same	ERV3-16A3_I-int,LTR16B2	60627
ENSG00000010030	ETV7	protein_coding	ERV_3336313	downstream	same	LTR12C	0
ENSG00000155918	RAET1L	protein_coding	ERV_3399817	downstream	same	ERV3-16A3_I-int,LTR16B2	65474
ENSG00000112343	TRIM38	protein_coding	ERV_3434992	downstream	same	MER34A1	0
ENSG00000206503	HLA-A	protein_coding	ERV_3438828	downstream	same	ERV3-16A3_I-int,LTR16B2	1036
ENSG00000204592	HLA-E	protein_coding	ERV_3439306	downstream	same	MSTC	0
ENSG00000204592	HLA-E	protein_coding	ERV_3439307	downstream	same	MST-int	0
ENSG00000146457	WTAP	protein_coding	ERV_3547733	upstream	same	LTR39	43648
ENSG00000198517	MAFK	protein_coding	ERV_3557240	upstream	same	MLT2B3	10009
ENSG00000242802	AP5Z1	protein_coding	ERV_3560425	downstream	same	LTR12C	0
ENSG00000006747	SCIN	protein_coding	ERV_3567638	downstream	same	HERVH-int,LTR7B	0
ENSG00000227471	AKR1B15	protein_coding	ERV_3673343	upstream	same	HERVS71-int,LTR6A	0
ENSG00000157741	UBN2	protein_coding	ERV_3677694	upstream	same	ERV24B_Prim-int,LTR24B	97221
ENSG00000055609	KMT2C	protein_coding	ERV_3788553	downstream	same	HERV9NC-int,LTR12D	99095
ENSG00000249859	PVT1	lncRNA	ERV_3902751	downstream	same	HUERS-P1-int,LTR8A	0
ENSG00000253616	AC107959.3	lncRNA	ERV_3932447	downstream	same	LTR12C	25
ENSG00000104497	SNX16	protein_coding	ERV_3966796	upstream	same	THE1B,THE1-int	0
ENSG00000059769	DNAJC25	protein_coding	ERV_4089258	upstream	same	MER11D	38677
ENSG00000107201	DDX58	protein_coding	ERV_4135395	downstream	same	THE1D	0
ENSG00000164976	MYORG	protein_coding	ERV_4136898	downstream	same	THE1B,THE1-int	0
ENSG00000198000	NOL8	protein_coding	ERV_4161243	downstream	same	MLT1C	69035
ENSG00000136891	TEX10	protein_coding	ERV_4167361	upstream	same	MamRep605	90975
ENSG00000056558	TRAF1	protein_coding	ERV_4182430	downstream	same	MLT1D	0
ENSG00000147206	NXF3	protein_coding	ERV_4381492	upstream	same	LTR23-int	3160

## Sheet: Common_DEHERV-G
Supplementary Table 8: Detailed information about DEHERV-G pairs
Three common DEHERV-G pairs that occured in all three infected cells compared with mock cell.
Gene ID	Gene name	Gene type	HERV ID (HERVd)	Down- or upstream	Direction	HERV type	Distance	Short Description
ENSG00000264462	MIR3648-2	miRNA	ERV_2392936	downstream	same	MSTA,MST-int	19366	potentially involved in post transcriptional regulation of gene expression
ENSG00000204531	POU5F1	protein_coding	ERV_3332388	upstream	same	Harlequin-int,LTR2B	1135	encodes a transcription factor involved in embryonic development and stem cell pluripotency
ENSG00000164976	MYORG	protein_coding	ERV_4136898	downstream	same	THE1B,THE1-int	0	predicted to be involved in skeletal muscle fiber development
