# Supplementary material for: Influenza A Virus Infection Reactivates Human Endogenous Retroviruses Associated with Modulation of Antiviral Immunity
Source: Viruses. 2022 Jul 21;14(7):1591. doi: 10.3390/v14071591 (PMC9320126; doi:10.3390/v14071591)
Supplement: Supplementary file 1 [file viruses-14-01591-s001.zip › Table S9.xlsx]

## Sheet: PR8
Supplementary Table S9: Protein coding genes involved in the G+H+ DEHERV-G pairs
Gene name
RNF19B
E2F6
LAPTM4A
SOWAHC
IMP4
RAB5A
MAGEF1
NCBP2AS2
MYOZ3
RBM22
DCTN4
ARL10
HLA-E
POU5F1
MICB
RPF2
HSF2
AP5Z1
RALA
PURB
RHEB
TNFRSF10A
SNX16
RIPK2
VLDLR
PLIN2
WHRN
SURF6
SLC25A22
SERPINH1
NAALAD2
SC5D
VDAC2
PPIF
NACA
RAB21
OASL
SLC39A2
RPGRIP1
SUSD6
PNMA1
MOAP1
EIF5
RPS15A
ZNF764
HAS3
UBB
TVP23B
HAP1
CCDC200
AC015813.2
C18orf32
ZCCHC3
TBC1D20
COL9A3
FBXL12
UBA52
ATP4A
CATSPERG
C5AR2
PPP1R15A
TULP2
CPT1C
ZNF614
PRKCG
RPL28
ZNF419
ZNF550
ZNF134

## Sheet: SC35M
Supplementary Table 9: Protein coding genes involved in the G+H+ DEHERV-G pairs
Gene name
FNDC10
SLC25A33
GPN2
TRNP1
TRNAU1AP
TAF12
CCDC17
UQCRH
SELENOF
RHOC
NBPF15
POLR3GL
H2AC20
CA14
APH1A
ECM1
ADAMTSL4
ENSA
TMOD4
SNAPIN
C1orf43
RIT1
TSACC
COX20
ZNF669
MPV17
CAPG
SFTPB
COQ10B
RFTN2
CLK1
NDUFB3
GPR1
RPL37A
DTYMK
LHFPL4
BRK1
RPL15
CMTM7
RPSA
TMA7
LSMEM2
SPCS1
PCNP
RPL24
S100P
MTHFD2L
RPS3A
MRPS36
CCDC125
NAIP
NME5
ARL10
N4BP3
NHP2
PSORS1C1
POU5F1
NEU1
C2
KHDC1
DDX43
MTO1
GTF3C6
SYTL3
TRA2A
H2AZ2
SBDS
SPDYE16
ZNF394
LAMTOR4
MUC3A
MOGAT3
ZNF425
IL3RA
APOO
ERAS
TIMM17B
IQSEC2
BTK
RPL36A
SOWAHD
RPL39
SARAF
UBXN8
MAK16
MCMDC2
ELOC
HSF1
PTGR1
RPL35
EGFL7
GATD1
RPS13
TMX2
BTBD18
BEST1
CHRM1
COX8A
FAU
TIGD3
GSTP1
MRPL21
EPC1
RPS24
PHB2
CCDC65
DAZAP2
EIF4B
RPS26
NACA
ARHGAP9
TSPAN31
SLC25A3
ARPC3
POP5
CABP1
ZCCHC8
CCNB1IP1
OR5AU1
MMP14
PABPN1
CNIH1
SNRPN
NDUFAF1
LRRC57
USP50
RPS27L
IGDCC3
UBL7
CHRNA3
MSRB1
RPL3L
ZSCAN10
RPS15A
DNAH3
NPIPB6
NPIPB9
ATP2A1
LAT
ZNF764
VKORC1
CETP
NQO1
CFDP1
RPL13
BHLHA9
TRARG1
PFN1
ASGR1
TNFSF12
TMEM107
KRBA2
CENPV
UBB
LRRC75A
CCL2
HAP1
PTGES3L-AARSD1
TMEM106A
CCDC200
EFCAB13
GIP
SKA2
TUBD1
PECAM1
MILR1
POLG2
SUMO2
WBP2
TEN1
TSPAN10
PDE6G
RAC3
C18orf32
PANK2
E2F1
IFT52
COL9A3
IZUMO4
OAZ1
GNG7
APBA3
NMRK2
FEM1A
RPL36
LDLR
RAD23A
PDE4C
GDF15
UBA52
COPE
WDR88
COX7A1
SPINT2
CCER2
SELENOV
EID2B
TTC9B
B9D2
ZNF296
PPM1N
GPR4
PNMA8C
TMEM160
BBC3
C5AR2
TPRX1
CRX
HSD17B14
PPP1R15A
TULP2
DHDH
BAX
FTL
PPFIA3
FCGRT
CPT1C
TSKS
RDH13
RPL28
UBE2S
ZNF586
ZNF552
TXN2
SNU13

## Sheet: SC35MdNS1
Supplementary Table 9: Protein coding genes involved in the G+H+ DEHERV-G pairs
Gene name
HES4
IFI6
RNF19B
GBP4
GBP5
YY1AP1
CMPK2
IFIH1
GCA
STK17B
CFLAR
SP140L
SP100
PARP9
DTX3L
CXCL11
HERC6
BANK1
FGF2
DDX60L
TRIML2
AHRR
NKD2
FYB1
TRIM38
HLA-A
HLA-E
POU5F1
DDX39B
ETV7
RAET1L
WTAP
MAFK
AP5Z1
SCIN
ZC3HAV1
UBN2
KMT2C
NXF3
SNX16
DDX58
NOL8
TEX10
TRAF1
TRIM5
IFIT1
DPYSL4
OAS3
OAS2
OASL
ANKLE2
ZNF26
ZFHX2
DHRS2
SERPINA1
EHD4
RHCG
TRIM25
RNF213
TNFSF14
ANGPTL4
ATP4A
IFNL2
TTC9B
PLAUR
ZNF180
PLEKHA4
CHEK2
APOL6
APOL2
APOL1
